# Supplementary material for: Fungal Communities of Eucalyptus grandis Leaves Are Influenced by the Insect Pest Leptocybe invasa
Source: Front Microbiol. 2022 Mar 31;13:841621. doi: 10.3389/fmicb.2022.841621 (PMC9009095; doi:10.3389/fmicb.2022.841621)
Supplement: Supplementary file 1 [file Table_1.XLSX]

## Sheet: overview
Supplementary Material
Supplementary Table 1: Sequences of forward (F1 - F4) and reverse (R1 - R4) primers used for Illumina library preparation. The sequence is subdivided in the overlap for the second PCR, the differing tags and the primer sequence.
Supplementary Table 2: Sequences of forward (501 - 505) and reverse (701 - 705) primers used for Illumina library preparation. The sequences are subdivided in the overlap, the indices and the Illumina adaptor sequence.
Supplementary Table 3: OTU taxonomy
Supplementary Table 4: OTU abundance for all samples
Supplementary Table 5: OTU abundance for samples from Leptocybe invasa infestation level 0.
Supplementary Table 6: OTU abundance for samples from Leptocybe invasa infestation level 1.
Supplementary Table 7: OTU abundance for samples from Leptocybe invasa infestation level 2.
Supplementary Table 8: OTU abundance for samples from Leptocybe invasa infestation level 3.
Supplementary Table 9: OTU abundance for samples from Leptocybe invasa infestation levels 0 and 1.
Supplementary Table 10: OTU abundance for samples from Leptocybe invasa infestation levels 2 and 3.
Supplementary Table 11: Number of edges for nodes (genera) in subnetworks 1 and 2 shown in figure 6.
Supplementary Figure 1: Boxplot of the average number of edges between subnetwork 1 and subnetwork 2 from figure 6. Bars show standard errors and different letters indicate significant differences (p<0.001).
Supplementary Table 12: FungalTraits results for genera analysed in Figure 6.
Supplementary Figure 2: Primary lifestyle (feeding mode) for genera in Figure 6.

## Sheet: table1
Name	Overlap	Tag	Primer sequence
F1	TACACGACGCTCTTCCGATCT	TCAT	CTTGGTCATTTAGAGGAAGTAA
F2	TACACGACGCTCTTCCGATCT	AAGTGA	CTTGGTCATTTAGAGGAAGTAA
F3	TACACGACGCTCTTCCGATCT	TGCGAGA	CTTGGTCATTTAGAGGAAGTAA
F4	TACACGACGCTCTTCCGATCT	GACATCCA	CTTGGTCATTTAGAGGAAGTAA
1	CAGACGTGTGCTCTTCCGATC	AGGAG	TCCTCCGCTTATTGATATGC
2	CAGACGTGTGCTCTTCCGATC	CGCTCA	TCCTCCGCTTATTGATATGC
3	CAGACGTGTGCTCTTCCGATC	GCTAACA	TCCTCCGCTTATTGATATGC
4	CAGACGTGTGCTCTTCCGATC	TTGACCAG	TCCTCCGCTTATTGATATGC

## Sheet: table2
Name	Overlap	Index	Illumina adaptor sequence
501	AATGATACGGCGACCACCGAGATCTACAC	TAGATCGC	ACACTCTTTCCCTACACGACGCTCTTCCGATCT
502	AATGATACGGCGACCACCGAGATCTACAC	CTCTCTAT	ACACTCTTTCCCTACACGACGCTCTTCCGATCT
503	AATGATACGGCGACCACCGAGATCTACAC	TATCCTCT	ACACTCTTTCCCTACACGACGCTCTTCCGATCT
504	AATGATACGGCGACCACCGAGATCTACAC	AGAGTAGA	ACACTCTTTCCCTACACGACGCTCTTCCGATCT
505	AATGATACGGCGACCACCGAGATCTACAC	GTAAGGAG	ACACTCTTTCCCTACACGACGCTCTTCCGATCT

## Sheet: table3
#OTU ID	kingdom	phylum	class	order	family	genus	species
OTU1	Fungi	Ascomycota	Dothideomycetes	Capnodiales	Mycosphaerellaceae
OTU3	Fungi	Ascomycota	Dothideomycetes	Capnodiales	Mycosphaerellaceae
OTU4	Fungi	Ascomycota	Dothideomycetes	Capnodiales	Mycosphaerellaceae
OTU5	Fungi	Basidiomycota	Cystobasidiomycetes	Incertae sedis	Symmetrosporaceae	Symmetrospora
OTU16	Fungi	Basidiomycota	Cystobasidiomycetes	Incertae sedis	Symmetrosporaceae	Symmetrospora
OTU15	Fungi	Ascomycota	Dothideomycetes	Capnodiales	Mycosphaerellaceae	Uwebraunia	Uwebraunia musae
OTU9	Fungi	Basidiomycota	Tremellomycetes	Tremellales	Rhynchogastremataceae	Papiliotrema	Papiliotrema fuscus
OTU11	Fungi	Ascomycota	Dothideomycetes	Capnodiales	Mycosphaerellaceae
OTU10	Fungi
OTU21	Fungi	Ascomycota	Dothideomycetes	Capnodiales	Davidiellaceae	Cladosporium	Cladosporium delicatulum
OTU26	Fungi	Basidiomycota	Cystobasidiomycetes	Incertae sedis	Symmetrosporaceae	Symmetrospora	Symmetrospora marina
OTU13	Fungi	Ascomycota	Dothideomycetes	Dothideales	Dothioraceae	Hormonema
OTU18	Fungi	Ascomycota	Dothideomycetes	Pleosporales	Pleosporaceae	Epicoccum	Epicoccum nigrum
OTU14	Fungi	Ascomycota	Dothideomycetes	Capnodiales	Mycosphaerellaceae	Phaeophleospora	Phaeophleospora hymenocallidicola
OTU27	Fungi	Ascomycota	Sordariomycetes	Xylariales	Incertae sedis	Neophysalospora	Neophysalospora eucalypti
OTU17	Fungi	Ascomycota
OTU20	Fungi	Ascomycota	Dothideomycetes	Capnodiales	Teratosphaeriaceae	Neodevriesia	Neodevriesia agapanthi
OTU22	Fungi	Ascomycota	Eurotiomycetes	Chaetothyriales
OTU24	Fungi	Basidiomycota	Tremellomycetes	Tremellales	Rhynchogastremataceae	Papiliotrema	Papiliotrema pseudoalba
OTU23	Fungi	Ascomycota	Dothideomycetes	Capnodiales	Mycosphaerellaceae	Cercospora	Cercospora eremochloae
OTU28	Fungi	Ascomycota	Dothideomycetes	Capnodiales	Teratosphaeriaceae	Austroafricana	Austroafricana parva
OTU39	Fungi	Ascomycota	Dothideomycetes	Dothideales	Saccotheciaceae	Pseudosydowia	Pseudosydowia eucalypti
OTU29	Fungi	Basidiomycota	Agaricomycetes	Agaricales	Agaricaceae	Lycoperdon	Lycoperdon niveum
OTU32	Fungi
OTU30	Fungi	Basidiomycota	Ustilaginomycetes	Ustilaginales	Ustilaginaceae	Anthracocystis
OTU31	Fungi	Ascomycota	Sordariomycetes	Xylariales	Incertaesedis	Neophysalospora	Neophysalospora eucalypti
OTU35	Fungi	Ascomycota	Sordariomycetes	Glomerellales	Plectosphaerellaceae
OTU33	Fungi	Basidiomycota	Tremellomycetes	Tremellales
OTU34	Fungi	Ascomycota	Dothideomycetes	Capnodiales	Teratosphaeriaceae	Pseudoteratosphaeria	Pseudoteratosphaeria ohnowa
OTU46	Fungi	Ascomycota	Dothideomycetes	Capnodiales	Teratosphaeriaceae	Austroafricana	Austroafricana parva
OTU38	Fungi	Basidiomycota	Ustilaginomycetes	Ustilaginales	Ustilaginaceae	Macalpinomyces	Macalpinomyces tristachyae
OTU36	Fungi	Ascomycota	Sordariomycetes	Xylariales	Amphisphaeriaceae	Pestalotiopsis	Pestalotiopsis rhododendri
OTU37	Fungi	Ascomycota	Dothideomycetes	Botryosphaeriales	Botryosphaeriaceae	Neofusicoccum	Neofusicoccum eucalyptorum
OTU41	Fungi	Basidiomycota	Exobasidiomycetes	Exobasidiales	Brachybasidiaceae	Meira
OTU43	Fungi	Ascomycota	Sordariomycetes	Hypocreales	Nectriaceae	Fusarium
OTU44	Fungi	Basidiomycota	Microbotryomycetes	Sporidiobolales	Sporidiobolaceae	Sporobolomyces	Sporobolomyces ruberrimus
OTU51	Fungi	Ascomycota	Dothideomycetes	Dothideales	Dothioraceae	Hormonema
OTU48	Fungi	Basidiomycota	Microbotryomycetes	Sporidiobolales	Sporidiobolaceae	Sporobolomyces	Sporobolomyces oryzicola
OTU60	Fungi	Ascomycota	Dothideomycetes	Capnodiales	Mycosphaerellaceae	Phaeothecoidea	Phaeothecoidea minutispora
OTU45	Fungi	Ascomycota	Dothideomycetes
OTU47	Fungi	Ascomycota	Eurotiomycetes	Chaetothyriales	Herpotrichiellaceae	Cladophialophora	Cladophialophora proteae
OTU55	Fungi	Ascomycota
OTU49	Fungi	Ascomycota	Dothideomycetes	Capnodiales	Mycosphaerellaceae	Mycosphaerella	Mycosphaerella pseudocryptica
OTU69	Fungi	Ascomycota	Dothideomycetes	Capnodiales	Teratosphaeriaceae	Teratosphaeria	Teratosphaeria zuluensis
OTU62	Fungi	Ascomycota	Taphrinomycetes	Taphrinales	Taphrinaceae	Taphrina	Taphrina inositophila
OTU56	Fungi	Basidiomycota	Tremellomycetes	Tremellales	Tremellaceae	Cryptococcus
OTU54	Fungi	Basidiomycota	Exobasidiomycetes	Incertae sedis	Incertae sedis	Tilletiopsis	Tilletiopsis washingtonensis
OTU52	Fungi
OTU53	Fungi	Ascomycota	Eurotiomycetes
OTU78	Fungi	Ascomycota	Dothideomycetes	Pleosporales	Lophiostomataceae	Lophiostoma	Lophiostoma macrostomum
OTU59	Fungi	Basidiomycota	Ustilaginomycetes	Ustilaginales	Ustilaginaceae	Macalpinomyces	Macalpinomyces ewartii
OTU68	Fungi	Ascomycota	Dothideomycetes	Capnodiales	Teratosphaeriaceae
OTU57	Fungi	Ascomycota	Dothideomycetes	Botryosphaeriales	Botryosphaeriaceae	Neofusicoccum	Neofusicoccum australe
OTU72	Fungi	Ascomycota	Dothideomycetes	Botryosphaeriales	Botryosphaeriaceae	Neofusicoccum	Neofusicoccum cordaticola
OTU58	Fungi
OTU82	Fungi	Basidiomycota	Tremellomycetes	Tremellales
OTU65	Fungi
OTU76	Fungi	Ascomycota	Dothideomycetes	Pleosporales	Leptosphaeriaceae	Coniothyrium
OTU61	Fungi	Basidiomycota	Tremellomycetes	Filobasidiales	Filobasidiaceae	Filobasidium	Filobasidium magnum
OTU64	Fungi	Ascomycota	Dothideomycetes
OTU77	Fungi	Ascomycota	Dothideomycetes	Pleosporales	Phaeosphaeriaceae	Stagonospora
OTU66	Fungi	Ascomycota	Dothideomycetes	Capnodiales	Mycosphaerellaceae	Septoria	Septoria oenanthicola
OTU67	Fungi	Ascomycota	Eurotiomycetes	Eurotiales	Trichocomaceae	Penicillium	Penicillium lapidosum
OTU81	Fungi	Ascomycota
OTU73	Fungi	Basidiomycota	Tremellomycetes	Tremellales	Tremellales	Cryptococcus	Cryptococcus dimennae
OTU71	Fungi	Ascomycota	Dothideomycetes	Capnodiales	Davidiellaceae	Davidiella	Davidiella rosigena
OTU79	Fungi	Ascomycota	Saccharomycetes	Saccharomycetales	Metschnikowiaceae	Metschnikowia	Metschnikowia viticola
OTU84	Fungi	Ascomycota	Dothideomycetes	Pleosporales	Montagnulaceae	Paraphaeosphaeria	Paraphaeosphaeria pilleata
OTU75	Fungi	Ascomycota	Dothideomycetes	Capnodiales	Teratosphaeriaceae	Teratosphaeria	Teratosphaeria persoonii
OTU74	Fungi	Ascomycota	Sordariomycetes	Xylariales	Amphisphaeriaceae	Neopestalotiopsis	Neopestalotiopsis foedans
OTU92	Fungi	Ascomycota	Dothideomycetes	Botryosphaeriales	Botryosphaeriaceae	Phyllosticta	Phyllosticta capitalensis
OTU83	Fungi	Ascomycota	Dothideomycetes	Pleosporales	Didymellaceae	Phoma
OTU86	Fungi	Basidiomycota	Exobasidiomycetes
OTU85	Fungi	Ascomycota	Dothideomycetes	Pleosporales	Sporormiaceae	Preussia	Preussia pilosella
OTU119	Fungi	Ascomycota	Dothideomycetes	Capnodiales	Mycosphaerellaceae	Septoria	Septoria albopunctata
OTU89	Fungi	Basidiomycota	Tremellomycetes	Tremellales	Tremellales	Cryptococcus
OTU103	Fungi	Ascomycota	Dothideomycetes	Dothideales	Dothioraceae	Aureobasidium	Aureobasidium pullulans
OTU90	Fungi	Ascomycota	Sordariomycetes	Xylariales	Amphisphaeriaceae	Pestalotiopsis	Pestalotiopsis camelliae
OTU95	Fungi	Ascomycota	Dothideomycetes	Capnodiales	Capnodiales	Toxicocladosporium	Toxicocladosporium protearum
OTU94	Fungi	Ascomycota	Dothideomycetes	Pleosporales
OTU93	Fungi
OTU91	Fungi	Ascomycota	Leotiomycetes
OTU145	Fungi
OTU115	Fungi	Ascomycota	Dothideomycetes	Capnodiales	Teratosphaeriaceae	Neodevriesia	Neodevriesia capensis
OTU102	Fungi	Basidiomycota	Ustilaginomycetes	Ustilaginales	Ustilaginaceae	Macalpinomyces	Macalpinomyces ewartii
OTU98	Fungi	Ascomycota	Incertae sedis	Incertae sedis	Incertae sedis	Hansfordia	Hansfordia pulvinata
OTU140	Fungi	Ascomycota	Eurotiomycetes
OTU99	Fungi	Basidiomycota	Microbotryomycetes	Sporidiobolales	Sporidiobolaceae	Sporobolomyces	Sporobolomyces koalae
OTU100	Fungi	Basidiomycota	Tremellomycetes	Tremellales
OTU112	Fungi	Ascomycota	Sordariomycetes	Hypocreales	Nectriaceae	Fusarium
OTU101	Fungi	Ascomycota	Dothideomycetes	Dothideales	Saccotheciaceae	Pseudosydowia	Pseudosydowia eucalypti
OTU104	Fungi	Ascomycota	Sordariomycetes
OTU126	Fungi	Basidiomycota	Tremellomycetes	Tremellales
OTU121	Fungi
OTU108	Fungi	Ascomycota	Dothideomycetes	Capnodiales	Mycosphaerellaceae	Passalora	Passalora zambiae
OTU110	Fungi	Ascomycota	Eurotiomycetes	Eurotiales	Trichocomaceae	Penicillium	Penicillium decumbens
OTU123	Fungi	Ascomycota	Dothideomycetes	Pleosporales	Montagnulaceae	Paraconiothyrium	Paraconiothyrium estuarinum
OTU138	Fungi	Ascomycota	Sordariomycetes
OTU120	Fungi	Ascomycota	Dothideomycetes	Capnodiales	Mycosphaerellaceae	Stenella	Stenella musae
OTU130	Fungi	Basidiomycota	Microbotryomycetes	Sporidiobolales	Sporidiobolaceae	Sporobolomyces	Sporobolomyces patagonicus
OTU113	Fungi	Ascomycota	Dothideomycetes	Dothideomycetidae	Dothideales	Leptospora	Leptospora rubella
OTU117	Fungi	Ascomycota	Dothideomycetes	Pleosporales	Lentitheciaceae	Murilentithecium	Murilentithecium clematidis
OTU114	Fungi	Ascomycota	Dothideomycetes	Cladoriellales	Cladoriellaceae	Cladoriella	Cladoriella eucalypti
OTU118	Fungi	Basidiomycota	Tremellomycetes	Tremellales	Tremellaceae	Dioszegia	Dioszegia zsoltii var. Yunnanensis
OTU129	Fungi	Basidiomycota	Tremellomycetes	Tremellales	Tremellaceae	Cryptococcus	Cryptococcus aureus
OTU116	Fungi	Ascomycota	Dothideomycetes	Pleosporales
OTU128	Fungi	Ascomycota	Sordariomycetes	Diaporthales	Valsaceae	Valsa	Valsa fabianae
OTU125	Fungi	Ascomycota	Dothideomycetes	Venturiales	Venturiaceae
OTU153	Fungi	Ascomycota	Dothideomycetes	Pleosporales
OTU152	Fungi	Ascomycota	Dothideomycetes	Pleosporales	Periconiaceae	Periconia	Periconia pseudobyssoides
OTU132	Fungi	Ascomycota	Dothideomycetes	Pleosporales
OTU131	Fungi	Ascomycota	Dothideomycetes	Pleosporales
OTU133	Fungi	Ascomycota	Dothideomycetes	Capnodiales	Mycosphaerellaceae
OTU136	Fungi	Ascomycota	Dothideomycetes	Capnodiales	Teratosphaeriaceae	Neodevriesia	Neodevriesia hilliana
OTU135	Fungi	Basidiomycota	Tremellomycetes	Tremellales	Bulleribasidiaceae	Derxomyces	Derxomyces mrakii
OTU141	Fungi	Basidiomycota	Exobasidiomycetes	Malasseziales	Malasseziaceae	Malassezia	Malassezia restricta
OTU137	Fungi	Ascomycota
OTU169	Fungi	Ascomycota	Dothideomycetes	Capnodiales	Teratosphaeriaceae	Catenulostroma	Catenulostroma hermanusense
OTU166	Fungi	Ascomycota	Dothideomycetes	Venturiales	Venturiaceae	Fusicladium	Fusicladium eucalypti
OTU161	Fungi	Ascomycota	Dothideomycetes	Capnodiales	Mycosphaerellaceae	Paramycosphaerella	Paramycosphaerella intermedia
OTU164	Fungi	Ascomycota	Eurotiomycetes	Eurotiales	Trichocomaceae	Penicillium
OTU146	Fungi
OTU149	Fungi	Basidiomycota	Agaricomycetes	Polyporales	Phanerochaetaceae
OTU186	Fungi	Ascomycota	Dothideomycetes	Pleosporales	Sporormiaceae	Preussia	Preussia persica
OTU143	Fungi	Ascomycota	Dothideomycetes	Capnodiales	Mycosphaerellaceae	Zymoseptoria	Zymoseptoria tritici
OTU197	Fungi	Ascomycota	Dothideomycetes	Capnodiales	Cladosporiaceae	Toxicocladosporium	Toxicocladosporium strelitziae
OTU151	Fungi	Basidiomycota	Tremellomycetes	Cystofilobasidiales	Cystofilobasidiaceae	Itersonilia	Itersonilia perplexans
OTU148	Fungi	Ascomycota	Dothideomycetes	Pleosporales	Montagnulaceae	Paraphaeosphaeria	Paraphaeosphaeria pilleata
OTU176	Fungi	Ascomycota	Sordariomycetes	Sordariales	Sordariaceae	Neurospora	Neurospora terricola
OTU155	Fungi	Basidiomycota	Microbotryomycetes	Sporidiobolales	Sporidiobolaceae	Rhodotorula	Rhodotorula mucilaginosa
OTU214	Fungi
OTU144	Fungi	Basidiomycota	Microbotryomycetes	Sporidiobolales	Sporidiobolaceae	Sporobolomyces	Sporobolomyces carnicolor
OTU185	Fungi	Ascomycota	Dothideomycetes	Pleosporales	Montagnulaceae	Paraphaeosphaeria	Paraphaeosphaeria angularis
OTU168	Fungi	Ascomycota	Dothideomycetes	Capnodiales	Mycosphaerellaceae
OTU160	Fungi	Ascomycota	Leotiomycetes	Helotiales	Sclerotiniaceae	Botrytis	Botrytis_caroliniana
OTU158	Fungi	Ascomycota	Dothideomycetes	Pleosporales	Montagnulaceae	Paraphaeosphaeria
OTU154	Fungi	Ascomycota	Sordariomycetes	Hypocreales	Hypocreaceae	Acremonium	Acremonium fusidioides
OTU163	Fungi	Ascomycota	Dothideomycetes	Venturiales	Sympoventuriaceae	Ochroconis	Ochroconis sexualis
OTU157	Fungi	Basidiomycota	Tremellomycetes	Tremellales	Tremellaceae	Cryptococcus
OTU198	Fungi	Ascomycota	Dothideomycetes	Capnodiales	Mycosphaerellaceae	Phaeothecoidea	Phaeothecoidea intermedia
OTU165	Fungi	Ascomycota	Eurotiomycetes	Eurotiales	Trichocomaceae	Penicillium	Penicillium citrinum
OTU203	Fungi	Basidiomycota	Exobasidiomycetes	Incertae sedis	Incertae sedis	Tilletiopsis	Tilletiopsis pallescens
OTU184	Fungi	Ascomycota	Dothideomycetes	Capnodiales
OTU208	Fungi	Ascomycota	Eurotiomycetes	Chaetothyriales	Strelitzianaceae	Strelitziana	Strelitziana eucalypti
OTU162	Fungi	Ascomycota	Dothideomycetes	Pleosporales	Didymellaceae	Phoma	Phoma saxea
OTU170	Fungi	Ascomycota	Dothideomycetes	Pleosporales	Pleosporaceae	Leptosphaerulina	Leptosphaerulina australis
OTU182	Fungi	Ascomycota	Dothideomycetes	Pleosporales	Didymellaceae	Ascochyta	Ascochyta versabilis
OTU188	Fungi
OTU210	Fungi	Ascomycota	Pezizomycetes	Pezizales	Sarcosomataceae	Plectania	Plectania rhytidia
OTU171	Fungi	Basidiomycota	Agaricomycetes	Russulales	Peniophoraceae
OTU178	Fungi	Ascomycota	Dothideomycetes	Pleosporales	Cucurbitariaceae	Pyrenochaetopsis	Pyrenochaetopsis leptospora
OTU212	Fungi	Basidiomycota	Agaricomycetes	Polyporales	Polyporaceae	Lentinus	Lentinus crinitus
OTU204	Fungi	Ascomycota	Dothideomycetes	Capnodiales	Cladosporiaceae	Toxicocladosporium	Toxicocladosporium protearum
OTU177	Fungi	Ascomycota	Dothideomycetes	Capnodiales	Mycosphaerellaceae	Pseudocercospora	Pseudocercospora egenula
OTU181	Fungi
OTU200	Fungi	Basidiomycota
OTU205	Fungi	Basidiomycota
OTU175	Fungi	Basidiomycota	Agaricostilbomycetes	Agaricostilbales	Agaricostilbaceae	Bensingtonia
OTU179	Fungi	Ascomycota
OTU209	Fungi
OTU189	Fungi	Ascomycota	Sordariomycetes	Diaporthales	Harknessiaceae	Harknessia	Harknessia pseudohawaiiensis
OTU191	Fungi	Ascomycota	Taphrinomycetes	Taphrinales	Taphrinaceae	Taphrina
OTU187	Fungi
OTU190	Fungi	Ascomycota	Eurotiomycetes	Eurotiales	Trichocomaceae	Penicillium
OTU215	Fungi	Ascomycota	Dothideomycetes	Capnodiales	Teratosphaeriaceae
OTU192	Fungi	Basidiomycota	Agaricomycetes	Corticiales	Corticiaceae	Laetisaria	Laetisaria arvalis
OTU199	Fungi	Basidiomycota	Tremellomycetes	Tremellales
OTU213	Fungi	Ascomycota	Dothideomycetes	Dothideales	Dothioraceae	Phaeocryptopus	Phaeocryptopus gaeumannii
OTU207	Fungi
OTU201	Fungi	Ascomycota	Sordariomycetes	Glomerellales	Glomerellaceae	Colletotrichum	Colletotrichum petchii
OTU202	Fungi	Ascomycota	Dothideomycetes	Capnodiales	Mycosphaerellaceae

## Sheet: table4
OTUID	DNA39	DNA61	DNA62	DNA63	DNA64	DNA65	DNA66	DNA67	DNA68	DNA69	DNA70	DNA72	DNA74	DNA75	DNA76	DNA77	DNA78	DNA79	DNA80	DNA81	DNA82	DNA84	DNA85	DNA86	DNA87	DNA88	DNA89	DNA90	DNA91	DNA92	DNA93	DNA94	DNA95	DNA96	DNA97	DNA98	DNA99	DNA100	DNA101	DNA102	DNA103	DNA118	DNA135	DNA139	DNA140	DNA142	DNA150	DNA151	DNA153
OTU1		1	1	24		1	1			16	4		363	1	355	18	1193	53	58	642	2	1	4	45	1		1830	7	1	52	1760	18	301	190		235	29	106	19	268	1176					1	1	1
OTU3	583	403	924	260	254	393	586	131	1745	184	568	1331	316	305	1541	176	1846	318	68	1701	2117	934	476	1049	922	938	3005	369	1265	533	2121	561	179	627	250	1382	1238	389	167	2358	624	456	127	249	903	2350	440	2558	656
OTU4	113	33	449	67	36	68	57		62	28	131	152	115	3	69	142	737	66	31	49	391	123	200	195	379	76	244	112	22	208	48	235	14	26	27	99	31	137	330	548	46	696		31	22		7	1584
OTU5	41	341	271	559	344	692	26	702	331	498	1120	153	1186	1	325	1929	186	1649	612	451	98	268	429	885	584	1915	277	339	509	272	229	1839	1341	160	738	306	291	322	261	570	742	36	304	27	98	192	1115	181	476
OTU16	36	83	260	321	216	478	6	412	220	127	766	205	112	1	680	1681	1398	204	825	732	211	183	1132	339	336	1233	161	143	2846	1106	263	375	391	62	127	240	1378	1117	85	598	935	166	9	5	89	787	351	697	182
OTU15	796		12			1	15	15	3	9	3	32	7		7	38	21		12	4	299	15	18	17	36	46	6	13	2	38	14	29	22	124	31	1	10		65	36	17	10	15	138	11	1	34	54	20
OTU9	7	64	154	28	169		59	10	520	48	80	5	231	4	32		46	771	334	118	20	50	51	396	406	503	216	86	109	22	222	143	280	58	426	77	279	30	55	131	159	15	37		4	137	123	21	149
OTU11			1										39		14		102		9	45			1	1			95	1	1		189		13	1		12	8	32		16	164								1
OTU10	215		238	47	23	131	39	6	17	46	15	42			36	104	5		1	56	188	28	142	226	1	13	85	140		36	61	133	14	375	23	11	89	19		59	182	15	31	292	122	22	40	1007	41
OTU21	823	122	54	3	33	130	125	6	37	195	88	45	24	410	56	232	17	121	261	973	82	40	520	186	140	14	10	131	24	159	19	37	45	322	70	18	16	114	278	42	22	22	33	310	28	5	13	212	72
OTU26	1	100	27	31	119	132		45	88	59	172	43	86	1	487	256	16	565	248	75	44	127	403	640	231	69	277	26	12	174	178	895	281	135	291	18	29	84	81	63	401	4			3	11	54	25	19
OTU13	18	28	16	26	135	35	361	40	209	412	162	1	255	1	12	18	1	1	287	2	18	7	5	57	160	6	53	60	1	14	8	872	223	232	11	386	111	27	609	13	29	11	459		39	1	1	3	4
OTU18	510	118	92	12	14	411	225	2	12	51	10	63		1	70	15	27	38	5	5	185	7	195	20	34	5	26	248	26	20	10	33		166	172	19	33	1	208	18		7	80	179	490	30	38	73	75
OTU14	18	1		15	28				14	13		12	23		59	2	14	124		289	21	44	6		127	16	46	14		58	36		16	1	1	7		27	50	7	42	74	5	10	14	21	52	166	344
OTU27	11	219	41	24	127	298	353	130	17	54	90	18	58	1623	44	69	39	48	57	14	41	54	118	159	40	49	26	295	15	74	85	142	76	633	121	37	46	190	144	3	64	557	7	8	25	6	18	1	4
OTU17	28	19	16	27	46		17	48	200	16	21	190	26		475	66	180	18	22	423	59	147	107	74		56	1129	283	125	74	479	29	692	148	19	151	153	98	51	336	157	162	10	181	39	59	19	412	28
OTU20	67	35	41	35	1		13	9	69	6	6	102	9	2	117	9	371	44	16	474	60	41	101	198	101	40	373	32	100	29	185	57	41	103	52	180	220	68	57	337	15	16	8	53	19	130	16	144	67
OTU22	4	1						8	19		8	12			27		374	132		487	5					128	25	79	2783		1735		296	15		915	125		24	327	245	551				13	353	117	97
OTU24		135	152	29	42	102	4	101	20	173	58		3	3	273	71	95	35	69	21	25	87	196	88	23	221		235	4	105	96	104	84	20	10		11	238	7	11	6	28	8	70	9	34	41	63	93
OTU23			21										14		26			240	10	31							18			20	2		66		20	1								6	4	17	1959	19	221
OTU28	111	41	39	3			46	4	47	18	8	92	12	1	172		37		5	16	31	114	20	86		167	99	140	33	16	95	155	47	34		19	44		10	17	1	67	3	153	167	100	52	283	45
OTU39		27	170	4	194		1		291	108	24	33	12		2	63	3	5	2	3		20	84	2	18	3		27		7		39	1	46			43	44	21	3		3	44	9	1
OTU29	69																					1				29			2								18			1	1			1310	386		93	16	5
OTU32	51		8		28				22		44	1	6		120		164	3	1	66	32	10				22	41		54	25	168	17	1			31	40	16		152	11	15	6	123	82	195	25	322	96
OTU30	992				142	35	22	43	3		28	92	4	3	5	17	6	480	436	126	309	8	170	114	144	191		18	6	3	12	172	401	10	151	1	57	16	24		129		3	85	3	19	89		94
OTU31		112	110	26	17	27	108	70	5	11	2	28	24	3096	4	36	52		12	14	34	22	26	99		18	2	128	11	16	30		28	143	21	8	29	77	59						16	2	2	3
OTU35									1							10	3											18	1				10					22
OTU33		182					23				21		20	1		34		78	125					192	24		1					743	27	145						3							9	4
OTU34	16		34	15	12	81	21		64	8	21	10		2	51	13	63	9		212	55	39	22	14		13	117	7	26	23	8	42		7	1	104	95			175		21		17	32	13	18	103	27
OTU46	17	1	27			37		12	6	44	5	115	7		27	7	225	6	6	43	14	37		15	55	31	18	941	98	12	93		125	9		91	308	25	11	80	13	27	21	92	146	141	334	236	13
OTU38		103	46	31	715	80	1168	87	7	14	10	16			11	97	2	8	258	1	25	60	45	12	419	10				223	1				16			157				1	14	100	1	1	45	9	4
OTU36								18	47		5	7			4								59	15				37	2	10		9		3	4				20	2	5			16		6	4	2
OTU37			4	2											14		5			6			20	4							5			5	10		3			1	5	1	5		9				3
OTU41		142	342	171	108	143	100	140	6	130	104	36	143		49	35	17	39	60	31	216	200	170	224	402	27	3	326	18	136	13	189	103	189	112	89	123	165	392	47	164			3			18
OTU43															94				102								35			15				145		5	25	46			191			87	29		8		21
OTU44		272		32						205				1				7	36				54	19								97	7	7						3			3	26			20	11
OTU51		14		2	118			27	70		2		28			12		2	103	45	67	17	3	15	10	5			11		6	4	4		38		1	5	179			5	92		62		21
OTU48																									1
OTU60			26	30					22	3	12				8	12	15			15		200		3	43			190	3		13	33	46	21		14	3	27		2	18	7	9		89	68	937	21	50
OTU45	2											13	3		5		7	10		24							18	9	8		285	19	1				34			147	11	10			36	1069	69	81	24
OTU47	1										154				7	102	3			39							26	787	268		51					19	3			91					12	591		279	8
OTU55							13	7	2	22	8		8	1	8	38	25	13	43	16	15	28	22	38	373	14	16	677	18	29	18		11	15	10	13	7	38	14	14	34	6	3	87	9	3	14	8	3
OTU49	12	11					7		7	6	2	9	3		34	5	44			38	23	15	46	2			22	91	40	25	21	22	85	17	17	10	13	12		10	62	28	16	33	17	15	24	176	34
OTU69			31						8	4			61		5	21	5	4		10	9			36			3			15				6	319	13					4		19	37	5	1	79	7	7
OTU62																									2					7		7							12							1
OTU56	7	41			116			1214	4	15		34							139			21		66							50	31	8		328			10			22				3		67		9
OTU54																																		185	25	3			25								8		10
OTU52		59					30	29	5	27	42				6	14	11	1			6	4	106	2		9			4		10			22	13	5		26					4		3
OTU53	3	9		57	104			40	2	2	12		2			10	2	10	3	29	12		1	17			18	1	1			21	2	36	3	3			2	4	5	1	33		3		1		5
OTU78	5							18	1	9	18				3	52	8	19	12	12	29	4	86	39			10	119			9	21		157	13	3	10	33	5	9		2	6	21	20	1	19	1	6
OTU59	149				11		1	1			1					30		12	162		164				280			8							118			103		5				24				1
OTU68				82						4		1										363									32			18								3	118				9		13
OTU57					1										3	3	2	60					5	1												8	49										3
OTU72															3																													3
OTU58			25	9	1			6	2	7		7	7	1	27	17	3			6	14	13	2			6	23	29	20			18				23		12	7	7		10	6	23	53	19	13	30	27
OTU82																										40									70					24
OTU65	1		18		66			5	9			31			42	12	87		11	15				19		41	8		39	9	55				31	44	235			33	30	5		18	6	91		39	12
OTU76	11				14			11			34	7	1		16	1	10	3	5	8	5	13	34	43		35	8	150	4	77	7	10	34	37	62	8	21	12	98	12				1	5	2		8
OTU61						105				5						3		12		4								97				30				18			11		7
OTU64																									1
OTU77				20				24			22		10			23	11	14	22	7	4	12		51	89		9	202	36	52	5	24	18	17	5	8		42	93	10	53	3				3		7	5
OTU66										1												11	19						3					4							7				2
OTU67	3																																									8	3	73	3	1	8	212	44
OTU81	5																			646	1		40																	1		22			2			9
OTU73
OTU71											4		11				8
OTU79										28										9														99
OTU84	23	20				48			1		40		2	5	3	20	6	28	15	6	3	11		1	34	3	5	205	7	31	13		14	48	2	3	6		25	5	11				1			27	8
OTU75	15											64	8		2		5	6		9		81					52		14		54			16		8	1			11		7	1	138	2	3	7	61	11
OTU74	4										1																															7			2	1		7
OTU92									5		2			1		2	3	2		3	4	1	5	7			8	12			7		10	2		11	4	1		35		23			3	19	3	34	1
OTU83	7		16	9				58		10					1	32	17		2	2		8		33		39			26						5		1	31		7				9	21	1	2
OTU86															19				9								6							64	19	1					23				7
OTU85							7					4		2					12			2	47			5		14											43			3						7
OTU119	4								1									3		3	3					10	4			5	5		6	2		2	6		15	26	14	2	2			4	8	76	6
OTU89	11																			1							17									2
OTU103		25	3	4		1	11		1		3		1		1	5	1	12					9	7	7	5		44		2		11	6			4	2		5		18			1	1			3
OTU90																													1															9	12			2
OTU95									12								4		678		120		31														3			4					2			5
OTU94	12							25	1		10			1	4	4	16	10		5	11				57		4	96	2			12	3	7	2	1	7					3			2	1	5	2	2
OTU93		30	49					12			31				7	7	4	12		3				15			3	110	2		2	27		8		4	5		39		20	2	7		3		7	13
OTU91	2		47	148									17	2	2			28		6		83					56			38	27		32		48					2		1						2
OTU145	50						8	18	5						7																											3	5	11	11	1	16	10	1
OTU115								2									4			2			74				2	6						7		1			2	1	6	47		2	6	9		25
OTU102	71				10						14								56		15									3		14		353							43			7
OTU98	10																										3				1			6						21		1	2	3				1
OTU140	1			10	7	17	1		1	3	4		3						4	3	1					1	4		1	2	2	19	3	12		9		8			31	1	11						1
OTU99										41									14
OTU100
OTU112					6						9						5																		38		4	1		12					3				2
OTU101							3				1				1
OTU104			66							2	4							9						17				17	5	87							4									1
OTU126										3			169								1						1
OTU121	1						23	12			1			1				6		6			16	7			8	31										12		3			2	2	2	3	3
OTU108		19									5			2		12		3		1	7																	12		1		68					4		4
OTU110																																																2
OTU123					1		5												13																			2	6
OTU138																											2															2			3	3		1
OTU120											3			1	11	7	14			5			13				8				9		4							3		3					5	68	5
OTU130							1														40	11			82						1																	16
OTU113													2					9		2								4	1										15
OTU117										9													18					38				29					5											1	1
OTU114				4		11		3	3		24		1				1			2	17	8	29	6			1	22	4	6	2	13		7			5			1			5	14	4			4	2
OTU118																				4										11	4																		1
OTU129																																																5
OTU116										6	3				4		2	1		3	6			87				129	6		1				11			32		12			3				1	3	11
OTU128					7											1																										1	2	3	1	1	2		1
OTU125											9											7		23		9		27			2	6															2
OTU153																																					4		18
OTU152	38																				17	1		17					1							2	15	4		2	6
OTU132	26									1			4										20						7						4								3	25	2	1	3	10	11
OTU131	11								3																																		2	12
OTU133																													13																			12	5
OTU136																	20			3	4						9				1				9		2			2		2				3			9
OTU135													4			17		22		6						50					6		10		8										3	1			4
OTU141		11	6	4				4	1		3	7	1			18	2			5		5	9					15				8		18				15				2			10		3	1	2
OTU137															12
OTU169	3																				1		11								6			6						7	16		4	5	3	1		8
OTU166	30																									11	7													2			9
OTU161
OTU164		20																																										19				3
OTU146
OTU149			31				2	7	1	13	6		24		7		3		20							15	13			15			1		20	4			16	2	11
OTU186	4																			6								17
OTU143				18											5						24									1											5							123	8
OTU197	13																				14		31																					40		2		4
OTU151															1																				6												2
OTU148										4	11		3			3		7	4	3	8			13				23	10							7	7						4				9		2
OTU176
OTU155																																		30
OTU214	9												2				2		2		7						7	35			3	4					11								16	1	17	6
OTU144										236
OTU185																	2		7							9		14						12								1					1	4	10
OTU168																				6											9									3		11
OTU160																																											4	10	4
OTU158	55		22														2			3						18		9						19		1							3	10
OTU154
OTU163								9			7		21			13					15							22					6	8		1	2								2
OTU157				12									12														4																25
OTU198											10											15		15				9			9				4								15			1	2
OTU165																																																17	26
OTU203	7					30																																				3						11
OTU184				3											2							5																					5		9		1
OTU208											21						7														1			11	9				21		3					1			2
OTU162
OTU170																													2															89
OTU182								11																					1										12		13
OTU188											8				2	12								25
OTU210				5	7															3									3								8
OTU171
OTU178		18													1	6			8	2						5		13	3		3		8		7				14
OTU212				2				21					2			2			2		24		41	12		11	5	7				20	9						13	8
OTU204	13								1											8	11						2																4		2
OTU177									1				1		4		1				9	3								27				2			10			3								9
OTU181								5					3				2		17					25					3							3		21	13		2					2
OTU200																14
OTU205																					2
OTU175
OTU179																							31
OTU209			1																																							25			2	2			1
OTU189										1														7
OTU191													6					5							2
OTU187
OTU190																																			8
OTU215																						24		12							15														4		5
OTU192
OTU199
OTU213						1			3		1	1			1		6				3	2				3	1				1				1	1	5			4		1			3		1	5	1
OTU207						29													5	1											1				6					1
OTU201																		3													3	3
OTU202									1							5											7		4																		2	1
[truncated: 130 more columns]

## Sheet: table5
OTUID	DNA39	DNA61	DNA62	DNA63	DNA64	DNA65	DNA66	DNA67	DNA68	DNA69	DNA70	DNA72	DNA74	DNA75	DNA76	DNA77	DNA78	DNA79	DNA80	DNA81	DNA82	DNA84	DNA85	DNA86	DNA87	DNA88	DNA89	DNA90	DNA91	DNA92	DNA93	DNA94	DNA95	DNA96	DNA97	DNA98	DNA99	DNA100	DNA101	DNA102	DNA103	DNA118	DNA135	DNA139	DNA140	DNA142	DNA150	DNA151	DNA153
OTU1		1	1	24		1	1			16	4		363	1	355	18	1193	53	58	642	2	1	4	45	1		1830	7	1	52	1760	18	301	190		235	29	106	19	268	1176					1	1	1
OTU3	583	403	924	260	254	393	586	131	1745	184	568	1331	316	305	1541	176	1846	318	68	1701	2117	934	476	1049	922	938	3005	369	1265	533	2121	561	179	627	250	1382	1238	389	167	2358	624	456	127	249	903	2350	440	2558	656
OTU4	113	33	449	67	36	68	57		62	28	131	152	115	3	69	142	737	66	31	49	391	123	200	195	379	76	244	112	22	208	48	235	14	26	27	99	31	137	330	548	46	696		31	22		7	1584
OTU5	41	341	271	559	344	692	26	702	331	498	1120	153	1186	1	325	1929	186	1649	612	451	98	268	429	885	584	1915	277	339	509	272	229	1839	1341	160	738	306	291	322	261	570	742	36	304	27	98	192	1115	181	476
OTU16	36	83	260	321	216	478	6	412	220	127	766	205	112	1	680	1681	1398	204	825	732	211	183	1132	339	336	1233	161	143	2846	1106	263	375	391	62	127	240	1378	1117	85	598	935	166	9	5	89	787	351	697	182
OTU15	796		12			1	15	15	3	9	3	32	7		7	38	21		12	4	299	15	18	17	36	46	6	13	2	38	14	29	22	124	31	1	10		65	36	17	10	15	138	11	1	34	54	20
OTU9	7	64	154	28	169		59	10	520	48	80	5	231	4	32		46	771	334	118	20	50	51	396	406	503	216	86	109	22	222	143	280	58	426	77	279	30	55	131	159	15	37		4	137	123	21	149
OTU11			1										39		14		102		9	45			1	1			95	1	1		189		13	1		12	8	32		16	164								1
OTU10	215		238	47	23	131	39	6	17	46	15	42			36	104	5		1	56	188	28	142	226	1	13	85	140		36	61	133	14	375	23	11	89	19		59	182	15	31	292	122	22	40	1007	41
OTU21	823	122	54	3	33	130	125	6	37	195	88	45	24	410	56	232	17	121	261	973	82	40	520	186	140	14	10	131	24	159	19	37	45	322	70	18	16	114	278	42	22	22	33	310	28	5	13	212	72
OTU26	1	100	27	31	119	132		45	88	59	172	43	86	1	487	256	16	565	248	75	44	127	403	640	231	69	277	26	12	174	178	895	281	135	291	18	29	84	81	63	401	4			3	11	54	25	19
OTU13	18	28	16	26	135	35	361	40	209	412	162	1	255	1	12	18	1	1	287	2	18	7	5	57	160	6	53	60	1	14	8	872	223	232	11	386	111	27	609	13	29	11	459		39	1	1	3	4
OTU18	510	118	92	12	14	411	225	2	12	51	10	63		1	70	15	27	38	5	5	185	7	195	20	34	5	26	248	26	20	10	33		166	172	19	33	1	208	18		7	80	179	490	30	38	73	75
OTU14	18	1		15	28				14	13		12	23		59	2	14	124		289	21	44	6		127	16	46	14		58	36		16	1	1	7		27	50	7	42	74	5	10	14	21	52	166	344
OTU27	11	219	41	24	127	298	353	130	17	54	90	18	58	1623	44	69	39	48	57	14	41	54	118	159	40	49	26	295	15	74	85	142	76	633	121	37	46	190	144	3	64	557	7	8	25	6	18	1	4
OTU17	28	19	16	27	46		17	48	200	16	21	190	26		475	66	180	18	22	423	59	147	107	74		56	1129	283	125	74	479	29	692	148	19	151	153	98	51	336	157	162	10	181	39	59	19	412	28
OTU20	67	35	41	35	1		13	9	69	6	6	102	9	2	117	9	371	44	16	474	60	41	101	198	101	40	373	32	100	29	185	57	41	103	52	180	220	68	57	337	15	16	8	53	19	130	16	144	67
OTU22	4	1						8	19		8	12			27		374	132		487	5					128	25	79	2783		1735		296	15		915	125		24	327	245	551				13	353	117	97
OTU24		135	152	29	42	102	4	101	20	173	58		3	3	273	71	95	35	69	21	25	87	196	88	23	221		235	4	105	96	104	84	20	10		11	238	7	11	6	28	8	70	9	34	41	63	93
OTU23			21										14		26			240	10	31							18			20	2		66		20	1								6	4	17	1959	19	221
OTU28	111	41	39	3			46	4	47	18	8	92	12	1	172		37		5	16	31	114	20	86		167	99	140	33	16	95	155	47	34		19	44		10	17	1	67	3	153	167	100	52	283	45
OTU39		27	170	4	194		1		291	108	24	33	12		2	63	3	5	2	3		20	84	2	18	3		27		7		39	1	46			43	44	21	3		3	44	9	1
OTU29	69																					1				29			2								18			1	1			1310	386		93	16	5
OTU32	51		8		28				22		44	1	6		120		164	3	1	66	32	10				22	41		54	25	168	17	1			31	40	16		152	11	15	6	123	82	195	25	322	96
OTU30	992				142	35	22	43	3		28	92	4	3	5	17	6	480	436	126	309	8	170	114	144	191		18	6	3	12	172	401	10	151	1	57	16	24		129		3	85	3	19	89		94
OTU31		112	110	26	17	27	108	70	5	11	2	28	24	3096	4	36	52		12	14	34	22	26	99		18	2	128	11	16	30		28	143	21	8	29	77	59						16	2	2	3
OTU35									1							10	3											18	1				10					22
OTU33		182					23				21		20	1		34		78	125					192	24		1					743	27	145						3							9	4
OTU34	16		34	15	12	81	21		64	8	21	10		2	51	13	63	9		212	55	39	22	14		13	117	7	26	23	8	42		7	1	104	95			175		21		17	32	13	18	103	27
OTU46	17	1	27			37		12	6	44	5	115	7		27	7	225	6	6	43	14	37		15	55	31	18	941	98	12	93		125	9		91	308	25	11	80	13	27	21	92	146	141	334	236	13
OTU38		103	46	31	715	80	1168	87	7	14	10	16			11	97	2	8	258	1	25	60	45	12	419	10				223	1				16			157				1	14	100	1	1	45	9	4
OTU36								18	47		5	7			4								59	15				37	2	10		9		3	4				20	2	5			16		6	4	2
OTU37			4	2											14		5			6			20	4							5			5	10		3			1	5	1	5		9				3
OTU41		142	342	171	108	143	100	140	6	130	104	36	143		49	35	17	39	60	31	216	200	170	224	402	27	3	326	18	136	13	189	103	189	112	89	123	165	392	47	164			3			18
OTU43															94				102								35			15				145		5	25	46			191			87	29		8		21
OTU44		272		32						205				1				7	36				54	19								97	7	7						3			3	26			20	11
OTU51		14		2	118			27	70		2		28			12		2	103	45	67	17	3	15	10	5			11		6	4	4		38		1	5	179			5	92		62		21
OTU48																									1
OTU60			26	30					22	3	12				8	12	15			15		200		3	43			190	3		13	33	46	21		14	3	27		2	18	7	9		89	68	937	21	50
OTU45	2											13	3		5		7	10		24							18	9	8		285	19	1				34			147	11	10			36	1069	69	81	24
OTU47	1										154				7	102	3			39							26	787	268		51					19	3			91					12	591		279	8
OTU55							13	7	2	22	8		8	1	8	38	25	13	43	16	15	28	22	38	373	14	16	677	18	29	18		11	15	10	13	7	38	14	14	34	6	3	87	9	3	14	8	3
OTU49	12	11					7		7	6	2	9	3		34	5	44			38	23	15	46	2			22	91	40	25	21	22	85	17	17	10	13	12		10	62	28	16	33	17	15	24	176	34
OTU69			31						8	4			61		5	21	5	4		10	9			36			3			15				6	319	13					4		19	37	5	1	79	7	7
OTU62																									2					7		7							12							1
OTU56	7	41			116			1214	4	15		34							139			21		66							50	31	8		328			10			22				3		67		9
OTU54																																		185	25	3			25								8		10
OTU52		59					30	29	5	27	42				6	14	11	1			6	4	106	2		9			4		10			22	13	5		26					4		3
OTU53	3	9		57	104			40	2	2	12		2			10	2	10	3	29	12		1	17			18	1	1			21	2	36	3	3			2	4	5	1	33		3		1		5
OTU78	5							18	1	9	18				3	52	8	19	12	12	29	4	86	39			10	119			9	21		157	13	3	10	33	5	9		2	6	21	20	1	19	1	6
OTU59	149				11		1	1			1					30		12	162		164				280			8							118			103		5				24				1
OTU68				82						4		1										363									32			18								3	118				9		13
OTU57					1										3	3	2	60					5	1												8	49										3
OTU72															3																													3
OTU58			25	9	1			6	2	7		7	7	1	27	17	3			6	14	13	2			6	23	29	20			18				23		12	7	7		10	6	23	53	19	13	30	27
OTU82																										40									70					24
OTU65	1		18		66			5	9			31			42	12	87		11	15				19		41	8		39	9	55				31	44	235			33	30	5		18	6	91		39	12
OTU76	11				14			11			34	7	1		16	1	10	3	5	8	5	13	34	43		35	8	150	4	77	7	10	34	37	62	8	21	12	98	12				1	5	2		8
OTU61						105				5						3		12		4								97				30				18			11		7
OTU64																									1
OTU77				20				24			22		10			23	11	14	22	7	4	12		51	89		9	202	36	52	5	24	18	17	5	8		42	93	10	53	3				3		7	5
OTU66										1												11	19						3					4							7				2
OTU67	3																																									8	3	73	3	1	8	212	44
OTU81	5																			646	1		40																	1		22			2			9
OTU73
OTU71											4		11				8
OTU79										28										9														99
OTU84	23	20				48			1		40		2	5	3	20	6	28	15	6	3	11		1	34	3	5	205	7	31	13		14	48	2	3	6		25	5	11				1			27	8
OTU75	15											64	8		2		5	6		9		81					52		14		54			16		8	1			11		7	1	138	2	3	7	61	11
OTU74	4										1																															7			2	1		7
OTU92									5		2			1		2	3	2		3	4	1	5	7			8	12			7		10	2		11	4	1		35		23			3	19	3	34	1
OTU83	7		16	9				58		10					1	32	17		2	2		8		33		39			26						5		1	31		7				9	21	1	2
OTU86															19				9								6							64	19	1					23				7
OTU85							7					4		2					12			2	47			5		14											43			3						7
OTU119	4								1									3		3	3					10	4			5	5		6	2		2	6		15	26	14	2	2			4	8	76	6
OTU89	11																			1							17									2
OTU103		25	3	4		1	11		1		3		1		1	5	1	12					9	7	7	5		44		2		11	6			4	2		5		18			1	1			3
OTU90																													1															9	12			2
OTU95									12								4		678		120		31														3			4					2			5
OTU94	12							25	1		10			1	4	4	16	10		5	11				57		4	96	2			12	3	7	2	1	7					3			2	1	5	2	2
OTU93		30	49					12			31				7	7	4	12		3				15			3	110	2		2	27		8		4	5		39		20	2	7		3		7	13
OTU91	2		47	148									17	2	2			28		6		83					56			38	27		32		48					2		1						2
OTU145	50						8	18	5						7																											3	5	11	11	1	16	10	1
OTU115								2									4			2			74				2	6						7		1			2	1	6	47		2	6	9		25
OTU102	71				10						14								56		15									3		14		353							43			7
OTU98	10																										3				1			6						21		1	2	3				1
OTU140	1			10	7	17	1		1	3	4		3						4	3	1					1	4		1	2	2	19	3	12		9		8			31	1	11						1
OTU99										41									14
OTU100
OTU112					6						9						5																		38		4	1		12					3				2
OTU101							3				1				1
OTU104			66							2	4							9						17				17	5	87							4									1
OTU126										3			169								1						1
OTU121	1						23	12			1			1				6		6			16	7			8	31										12		3			2	2	2	3	3
OTU108		19									5			2		12		3		1	7																	12		1		68					4		4
OTU110																																																2
OTU123					1		5												13																			2	6
OTU138																											2															2			3	3		1
OTU120											3			1	11	7	14			5			13				8				9		4							3		3					5	68	5
OTU130							1														40	11			82						1																	16
OTU113													2					9		2								4	1										15
OTU117										9													18					38				29					5											1	1
OTU114				4		11		3	3		24		1				1			2	17	8	29	6			1	22	4	6	2	13		7			5			1			5	14	4			4	2
OTU118																				4										11	4																		1
OTU129																																																5
OTU116										6	3				4		2	1		3	6			87				129	6		1				11			32		12			3				1	3	11
OTU128					7											1																										1	2	3	1	1	2		1
OTU125											9											7		23		9		27			2	6															2
OTU153																																					4		18
OTU152	38																				17	1		17					1							2	15	4		2	6
OTU132	26									1			4										20						7						4								3	25	2	1	3	10	11
OTU131	11								3																																		2	12
OTU133																													13																			12	5
OTU136																	20			3	4						9				1				9		2			2		2				3			9
OTU135													4			17		22		6						50					6		10		8										3	1			4
OTU141		11	6	4				4	1		3	7	1			18	2			5		5	9					15				8		18				15				2			10		3	1	2
OTU137															12
OTU169	3																				1		11								6			6						7	16		4	5	3	1		8
OTU166	30																									11	7													2			9
OTU161
OTU164		20																																										19				3
OTU146
OTU149			31				2	7	1	13	6		24		7		3		20							15	13			15			1		20	4			16	2	11
OTU186	4																			6								17
OTU143				18											5						24									1											5							123	8
OTU197	13																				14		31																					40		2		4
OTU151															1																				6												2
OTU148										4	11		3			3		7	4	3	8			13				23	10							7	7						4				9		2
OTU176
OTU155																																		30
OTU214	9												2				2		2		7						7	35			3	4					11								16	1	17	6
OTU144										236
OTU185																	2		7							9		14						12								1					1	4	10
OTU168																				6											9									3		11
OTU160																																											4	10	4
OTU158	55		22														2			3						18		9						19		1							3	10
OTU154
OTU163								9			7		21			13					15							22					6	8		1	2								2
OTU157				12									12														4																25
OTU198											10											15		15				9			9				4								15			1	2
OTU165																																																17	26
OTU203	7					30																																				3						11
OTU184				3											2							5																					5		9		1
OTU208											21						7														1			11	9				21		3					1			2
OTU162
OTU170																													2															89
OTU182								11																					1										12		13
OTU188											8				2	12								25
OTU210				5	7															3									3								8
OTU171
OTU178		18													1	6			8	2						5		13	3		3		8		7				14
OTU212				2				21					2			2			2		24		41	12		11	5	7				20	9						13	8
OTU204	13								1											8	11						2																4		2
OTU177									1				1		4		1				9	3								27				2			10			3								9
OTU181								5					3				2		17					25					3							3		21	13		2					2
OTU200																14
OTU205																					2
OTU175
OTU179																							31
OTU209			1																																							25			2	2			1
OTU189										1														7
OTU191													6					5							2
OTU187
OTU190																																			8
OTU215																						24		12							15														4		5
OTU192
OTU199
OTU213						1			3		1	1			1		6				3	2				3	1				1				1	1	5			4		1			3		1	5	1
OTU207						29													5	1											1				6					1
OTU201																		3													3	3
OTU202									1							5											7		4																		2	1

## Sheet: table6
OTUID	DNA104	DNA105	DNA106	DNA107	DNA108	DNA109	DNA110	DNA111	DNA112	DNA113	DNA114	DNA115	DNA116	DNA119	DNA120	DNA121	DNA122	DNA123	DNA124	DNA126	DNA127	DNA128	DNA129	DNA130	DNA131	DNA132	DNA133	DNA134	DNA136	DNA137	DNA138	DNA141	DNA143	DNA144	DNA145	DNA146	DNA147	DNA148	DNA149	DNA152	DNA154	DNA155	DNA156	DNA157	DNA158	DNA159	DNA160	DNA161	DNA162
OTU1		2	1	19	16	16		247		4		1	15	17	15	2	16		1				709	2	36	4		23	248			300	2		2	1	3	18	1	7				1	1		8	6	14
OTU3	1073	1724	1045	2249	529	693	779	1574	125	547	947	348	173	464	1254	491	1043	749	1585	1536	523	669	901	2622	457	80	616	948	2363	1273	1310	2439	381	920	1599	3130	392	1548	1448	1559	709	324	168	3411	522	368	432	349	731
OTU4	67	2	937	222	4	61	85	24	148		137			40	79	49	3971	14	40	31	9	25	1	400	7			6	459	10	167	799	1334	45	637	2	5	329	245	341	23		22	695	1			62	52
OTU5	108	112	63	111	172	509	507	281	160	311	40	39	39	620	74	618	109	422	826	262	449	477	401	33	611	484	1409	158	782	267	512	223	309	32	76	259	578	247	800	100	157	194	129	156	368	131	435	46	69
OTU16	60	446	27	22	41	94	124	229	18	218	28			149	399	146	131	366	146	120	67	22	40	8	128	487	275	760	274	875	117	63	26	14	230	531	171	130	733	342	47	61	3	9	10	38	73	22	110
OTU15	12	5	16	98	5	382	112	4	79	69	17	66	38	143	22	374	9	101	12	21	21	110	4	76	20	9	3	22	13	1	17	247	440	253	14			62	398	20	1722	70	502	71	54	27	832	726	384
OTU9		4		9	18	278	22	14	103	31	16		59	154	3	48	81	14	37	4	32	282	48	1	55	50	26	38	69	9	106	8	12	19	67	24	116	28	48	14	136	73	88	3	72	76	343	27	69
OTU11	1		1	4		2	1	13						18	5			2					37					6	1			26										8
OTU10	87	102	122	209	260	373	690	103	676	100	233	25	73	209	75	393	85	209	132	30	98	631	46	99	76	26	106	78	82	32	24	67	329	275	119	16	46	232	403	103	437	97	390	64	578	111	332	334	163
OTU21	41	37	282	62	79	604	539	45	226	81	160	832	111	176	42	130	62	180	62	25	132	112	39	54	88	49	35	46	72	27	126	14	183	251	83	16	59	65	2193	13	223	113	594	35	278	219	467	366	188
OTU26	4	15		23	19	178	43	95		31	34	25		98	24	66	31	87	123	55	161	14	37	4	225	394	197	63	68	43	397	16	110	3	27	10	59	55	100	31	39	146	22	11	6	18	257	6	11
OTU13	4	3	182	32	28	24	6	10		24		88		26			10	29		2	50	29	9	4	3	11	9	7	3		10	1	100	5		2	4	1		2		7	1	20	167	51	1		7
OTU18	73	36	108	176	158	119	238	20	108	56	75	333	198	82	1	40	63	265	45	50	53	362	10	6	6	11	167	56	42	19	24	7	145	200	491	8	15	40	154	54	168	77	320	21	193	168	139	212	65
OTU14	84	109	45	117	520	18	77	968		5	29	16		21	1878	108	30	63	80	1130	1349		594	7	1027	685	514	461	1164	1219	1015	6	78	4	55	128	692	1459	333	52	68	420		56	58		1	7
OTU27	7	8	20	27	29		15	8	10	35		96	240	2	15	26		1	34	29	10	10	10	12	3	1	28	36	17	5	9	19	7	8	13	12	2	1	31	8	18	19	36	7	34		4		15
OTU17	177	365	75	84	99	14	224	78	40	23	45	21	8	28	102	32	106	366	46	83	18	237	16	57	50	21	189	342	90	57	52	6	57	94	266	168	21	132	447	263	297	26	23	62	39	7	108	83	138
OTU20	103	234	225	141	58	132	87	366	68	19	50		3	11	113	43	209	47	61	171	68	54	51	108	51	14	302	147	103	137	86	101	74	69	178	261	78	194	246	77	365	42	16	272	46	58	22	31	89
OTU22	103	54	460	20	226	7	12	1	1	444	13			66	48	1	52	217	47	3	2	279	1	38	3	10	87	435	24	246	48			12	353	25	43	46	401	463	15	25		4		5		12
OTU24	15	10	41	1	48	358	86	14	47	44	87	193		159	11	177	51	32	83	20	159	1512	31	5	94	53	89	45	151	23	657	47	119	176	22	9	68	86	210	21	152	41	290	20	94	80	365	23	243
OTU23	3	2		217	278		5	45			6			13	61	1	2	46		119	29		1030	1	329	1693	54	221	2598	1134	25	8	1				734	486	6	6	90	313		1	1
OTU28	116	420	147	230	181	95	199	49	42	99	9	114	66	12	58	71	89	268	221	42	34	282	15	227	79	28	114	209	24	89	52	65	65	95	261	45	40	224	241	219	102	84	89	63	34	43	286	95	235
OTU39	241	36		7	3	3	8	10	7	3		2	1	19		1	9	7	4	9		14	3	39	5	4	4		65	3	22	1	16	2		1	4		7	1		6	2	2	2	18	1	6	4
OTU29		70					1575			221		420		472	13			60		9		31		71							8			70					2		135	11				161	728	2070	2229
OTU32	191	449	241	414	83	74	110	747	25	74	59	33	31	50	212	13	101	100	75	337	19	186	32	388	52	5	180	225	270	223	66	288	33	105	119	361	20	341	316	308	225	53	13	341	74	46	38	42	67
OTU30			3	63	53	522	296	1	15	41	104	78	84	450	2	193	23	25	79	30	82	21	23	22	30		2	48	3		161	11	24	211	121		36	47	613	2	47	38	241	19	38	43	247	192	24
OTU31	8	1	11	10	11			3		5			155			7		2	11	7			1	3		3	2	3		1	4	6			2	5				2	4	8	3		8	1
OTU35																											2	2
OTU33						12				4			269	83					8		41												119		9		11					2	25		10	59		48	53
OTU34	124	33	16	379	20	33	31	35	10	39	142	15		27	46	59	66	31	157	55	5	33	19	221	74		33	27	67	25	67	95	50	9	127	840	12	107	88	84	24	20	16	179	26		33	21	60
OTU46	196	129	66	23	107	11	99	27	1	28	20	108	93	10	44	15	122	204	44	14		201	4	115		14	69	174	14	25	17	4	5	39	19	42	17	21	81	158	33	17	43	7		62	12	64	68
OTU38			1	5	61	332	137		151	1	118	16	96	33		203		13	7	58	165		2		59	1	45	1	10		37		29	15	5		25	10	28	1	22	11	144	15	13	24	42	238
OTU36		9		7	6	4	1			2	80			36		19	4				10	2	6	3	16	1	2	1	26	7		5			1		7	3	7	4	6		1	17	23	2		121	6
OTU37			1	4	7			1					1	7		1		1	2	1	7	543	6	33	90		3	1	7	57	50	13	17		1	3	2	2	9	1	1	7	6	3	3	1
OTU41																		3											1		2	7	2		1						1				193		1
OTU43	100	23		7	9				1263	23		83	160		111	95		3	18			92	32		41	17			36	32				293	2		12	5		40	1	14	9	14	4		198	94	4
OTU44			8	12		16					12		11	29			21	6		1		3	3	2	18	5		3				9	11	15	3	3		6	13	2		10	14		5	44	58
OTU51		1	7	42	34		1	26			13			1				38	4	18	44	17	3			2	8	7	2	2	4	3	53			1	29	3				6		21	131	3			1
OTU48
OTU60	129	306	2	29	45		16	2		39	12				8	2	11	171		25	5	7	14	11	36	18	365	63	16	13	15	3	21	12	1	36	299	46		15	7	27		4	45			305	30
OTU45	11	14		1	12	1	4	1		3		21			22		57	34		21		5	2	14	4	923	13	226	263	90	1				24	13	24	43	9	13	43	57			7	2	7	24	4
OTU47	208	1	1		24			21									144	3		3		3						9			9				628	24		17	16	239					1
OTU55		12	2	5	1	12	80	8	35	15	19			35	2			6	3	1		52	3	14	3	9	7		10	11	15		10		3	2		4	11		2	4	27		9		15	3	8
OTU49	38	106	36	9	104	25	136	14		34		20	4	22	71	36	45	269	19	13	5	173	5	30	20	5	72	124	47	9	59	1	41	10	67	17	4	25	197	91	67	6	5	10	20	56	38	14	32
OTU69		73		153	117	19	15	23		13	141		31	23	7	12	3	18	34	251		3	87	31	368	29	43	16	259	3	6	23		63	19	6	132	46		11	5	12	3	14	195	156		39
OTU62																																		1
OTU56		1				370	1	2		104		3		183			6	3	17	5			19		3	10	2	58	6							1	3		4			4	8		4	82			24
OTU54	1366	20							261	12				3	81	33		2				65	15			1			159	10				133	22			2		28				13	11		292	80	6
OTU52			1	10	11					6		32	60	2	5				29		2						3	9	6	6		3			19				6		30	1	16				4		5
OTU53			6	4	113	7	18	17		79	9	458	115	476	4		1		1	51	23	4	1	61	7	6	16		1	1	390		23	1		2	2	2		29		52		3	4	173		7
OTU78	2	6	23	23	7		38	15		8	14		7	251	9	29	4	15		9	18	6	6	14	19	5	17	4	12	3	4	1	3	16	7	12	19	6	29	10	22	3	4	95	3	3	20	5	12
OTU59						382	28	1	33	484	8		1	3			3	1			3					1								56			1		6			3	211			42	511	8
OTU68			43	10	186			1		2	44	12	132	119	39					1		65		64			10	13		8	338	1	196					12		21		203		8		611	1
OTU57			1																			5																11				8
OTU72															3					9											1						2	2	5		1
OTU58	12	40	61	86	20	53	37	34	73	10	54			12	38		28	52	72	32	14	19	19	50	29	7	34	16	19	26	3	67	4	70	45	24	61	70	160	127	18	17	37	90	20		21	13	37
OTU82	1						90							8							5													359													10
OTU65	4	57	41	66	12	2	51	44		8	8	9		2	3	9	6	27	1	15				92	7	3	21	36	5	19		40	9	3	37	116	4	50	68	13	5		2	24	25	3	6	59	99
OTU76	6	4	9	1		3	4	5						4	3	2	13		3	17		6	2				4	7		3		2			5		3	4	4	7		23		4			11
OTU61							4																		6
OTU64
OTU77		1	25			18	38	1		14	11	11	1				2	5				3	2		12	1	2			4		5	24			1	6		5		4	14	36	4				14
OTU66								4	459											1		8										4		13				3		2			12
OTU67			13	6	3	1			42			15	71	22	65	14		4		2		7	1	3	14	3		14		3	7	4	340	7	85	19	163	80	11	5	3	2	6	2	16	32	406	16	8
OTU81				3	9	26	6	26			17			10	11	3	42	4		2	14		22		87	3	178		11	4	16	28	7		21	6	74	4	42		100	1			2		34	99	7
OTU73
OTU71
OTU79	74			2					527						85						24	33							233					73	4					16							134
OTU84	6	3	18	8	3		28	7		12	12						4	13	14		11	19		14	2	18	2	3	4	5	7	2			4	3	3	7	39	13	15	17	6			7	16	17	13
OTU75	10	78	12	37	64	24	26	22		11	6				12	24	9	22	45			46	3	11	8	1	26	23	23	5	1	2	8	115	11	10	23	11	127	26	8	4		28	8		13		11
OTU74				1	4		8																	4		13						1			1		1								23
OTU92	37		4	28	3			11				1		1	96		73	21	1	3		1		14	6		11	27	72	15	5	9	1	2	27	13	2	7	2	52	1							4
OTU83		5	6			24					84				14		1	9	2	11		7		3	3			4	19		25			4	1		3	2	4					2		4		13
OTU86	47								377	11					31	34			11			13	8		3	3			78	5				83	14	1				16				4			29	32
OTU85				3																		8															2					6
OTU119	12	22	10	18	5	7	10	84	10	4	22			9	92	13	1	1	15	38	6	22	52	9	6	5	9	19	70	52	84	11	17		19	6	2	20	8	23	10	3		8	3	1	9	3	9
OTU89								79					45					1																		9
OTU103	3	1			2	9			8	4	2			8		4	1	4				1		1	2								4				1	2			1	3	7	1	2	6		7
OTU90												259				3	2						3								292	27		480				11
OTU95		4			2		22		26		13							3		2	5	7						2						5					8	8	4		19		14	41	15		9
OTU94		3			1	1	22	5		4		12		6	1	2		5		1		1				4	2	1	2			4			2	1	4	2	3	1	11	3	2		8				6
OTU93	8	3	1	6		5	61	6		11		15	13	14	6	35	2	15	7		5	26			12	4	2	3		3			23	20		2		6	19		5		2	13			4	24	8
OTU91																							12		19										7		1		1			1		85			11
OTU145	1	15	9	27	5	29	6	2	19	2	32	9		2	3		12	3		11	3	21	4	20	43	10	7		43	12	37	8	20	3	5	4	2	12	28	4	21	19	8	14	2		20	63	30
OTU115	133	56					15	4		3			9		11		58	33		5	11	3	1	30	6			11	5	3	8	3			99			24	22	105	27		3			2
OTU102						29	3				8	18	34	6		37			1			1			3							2	4	106					12		12		4			2
OTU98	2			1	2	4		182			4			12			8	4				379			16	4	2	10	51	1		2				5		3	11		11					2	18
OTU140	1		13	1	46		25			15	19		37	30							10			5		1	9			1	32		25			3						9			12	275		14	1
OTU99														11		7	3	5	4																											4
OTU100														11																									7
OTU112							10	3		54					12		5	19					16			3					11	5				8						12						48
OTU101										2										1		7					2				7														7
OTU104					2																16					1
OTU126					21			18												1									5							76						1
OTU121	4	16	8	9	10	6		22							1		1	4		9	2		1	3	11		7		18	12	9			5	3			3	5	7	24	5		6		3	7
OTU108	13		16				4										131	2						11	4							11	8		34					6							20		13
OTU110																						565															1											6	14
OTU123														6		15	2		2			6	2											1	1				8			7	3
OTU138	3				21	1		1			27	33				29		1		3				9					12	6	13			6		3	5		5		7	20		15	32			27
OTU120	3	13		7			20	114		21					19		1			20						8			12	27	5	2			2	26	5	49		10	6	3
OTU130				3		5		1						13			2	2			21		1		5	3												2	1			4	2			15	15
OTU113																																1			2	2
OTU117			2	8	2		8			10				4			8					1		2			6			2				10	2	1	3				6							2	11
OTU114	2	7		2		4	29	4		12				5			1	9	16			17	5				4	3				3			1	3	5	3		1		4	11	33		5	7	1	1
OTU118					1	1				7				1												1															2
OTU129																																	71				2
OTU116	4	6					7			3				6				18				4	8	2	6		3			6	8		4		3			2	2	4				3	6	1
OTU128		1	4	1									24		8	1			6			12	1		47		5	4				4			3				7		4			1		28	1		4
OTU125	6				11	4	5				6	3						2				11						1										2							8	10			5
OTU153							1							2				11					1				1						2										96		5		2
OTU152						17									18		1																		3			5				4
OTU132	5				3		2	7	27	1			31				18	8			8			2	10	2				7		1			17	1	2		13		15	10	1	1	1	7		3	8
OTU131					2		28																			4								3				4	3							8
OTU133	7					12								22								158	7		31				1						1		6	1			75
OTU136		7		5	5			6		4							1			4		1	13	1	2	2	12	1	4	3	7				5	2	9		12		3	16		2			36
OTU135								4			28															4		1		11					1	6	5				3		6			5	3		69
OTU141							2	1	7	7		19	22	7	5	13		4	1			17				2	2	1			4	6			1	3	2	5	19	1	2	4	3	1		13	2	6
OTU137							15							2																			26		7				1
OTU169	1	3		8	6		19			2					2			23	4	7		27	2	6			4	8						13	8			5	36	4	24					21	11
OTU166	3						18	123																		5					5					24			30		4				8
OTU161
OTU164			11	2					17				41	6	1										1	1		14	3				155				4				13						6
OTU146
OTU149														17							6		3									2						2			3	2
OTU186	5										2						1			2				1												1											2
OTU143	2																	31						9	2	1			10	15	8				1		3	6		6	4
OTU197						15	52						18					11	5						6	19	2											2	5		5		1		3		4	6
OTU151	17								141	4					3	13	1	1					5		3				4											1						2	13	16
OTU148		2					16					45											6				1		5									7	4	1			4
OTU176
OTU155	3								166						5														40											1							4
OTU214		2	4	1						1								4	5			21						3	4	6					3	2		6	9	3	9	4	3					14
OTU144
OTU185	1	1	10	6	3	5	7			3							8					5		5	6		3								1		4	4	13	2		7	1		2		7	38
OTU168				3													11			7				3					43									31	1	7	106
OTU160		3	22	14	3	7	8		85	3	4										7						9	3	1		17					1										4
OTU158											2						2	4							1			5							4													4	11
OTU154																																																233
OTU163										2								1					3				1																	11
OTU157						3						18		4																						2									30
OTU198				19								6			4	3		1	11	2			1	52			5						1				6			3	2							7	9
OTU165			8					1					35	1			2								5								4		19		3	15			5	7					71
OTU203															10						10								5		18		8		5				4
OTU184		15		3		4				33	1				4		8		2					10		1				2		11			8					4	3	2		8	69
OTU208		1	6	14	3					14				4				11									1			3						3								8				5
OTU162																											209
OTU170											10																	3											9
OTU182	1																																							2
OTU188
OTU210	2														5				6					6		11		14				7					8	1								17
OTU171	201
OTU178				2										2																																37
OTU212
OTU204						45																7					1					2						1			8	3	7				47
OTU177	4		33	3													1				7		11														5			1		2
OTU181				7	1																																1
OTU200														2
OTU205
OTU175
OTU179			3	8	2								22	1					12																		4				8						43		21
OTU209			3	1	5			9							4			1	2	5		6	2	15			11					3			1		6			2		31		8				16	1
OTU189										1					2	1	1									1			1													1
OTU191																							1
OTU187							3								8				164														1
OTU190								2												2							3											1
OTU215																						92						3							2														7
OTU192																											168
OTU199					1																																						1
OTU213	4	4	1	3		1				2	3				1		1	3	3	3		1		19	2		1	2		1	2	13		4	2	4		6	1	4	2		1	9		2	1		3
OTU207																															1
OTU201				8		2																													2				1
OTU202	5			1	8		1	6									7				13	6	1					4	6	5	7				6	2		5	2	7		1		27
[truncated: 1 more columns]

## Sheet: table7
OTUID	DNA1	DNA2	DNA3	DNA4	DNA5	DNA6	DNA7	DNA8	DNA9	DNA10	DNA11	DNA12	DNA13	DNA14	DNA15	DNA16	DNA17	DNA18	DNA19	DNA20	DNA21	DNA22	DNA23	DNA24	DNA25	DNA26	DNA27	DNA28	DNA29	DNA30	DNA31	DNA33	DNA34	DNA35	DNA36	DNA37	DNA38	DNA40	DNA41	DNA42	DNA43	DNA44	DNA45	DNA47	DNA48	DNA49	DNA50	DNA51	DNA52
OTU1	2337	1674	3737	232	486	1848	230	537	3257	3339	3312	1984	2316	1767	4113	5396	2322	2861	2194	3142	5949	4437	4041	688	2654	1210	3151	3300	3107	3390	1428	3647	1929	4374	1416	3074	1128	1969	2906	3106	2965	2913	2281	3560	1157	3651	3625	4186	3691
OTU3	106	50	89	146	247	78	673	1	102	139	48	26	57	108	77	130	135	44	403	136	67	82	146	235	65	74	56	48	56	90	241	203	184	160	257	81	43	58	69	97	92	57	81	47	36	58	34	68	183
OTU4	1613	250	677	1104	3402	355	237	1	1134	596	152	32	121	366	938	821	997	539	710	212	388	871	663	1017	1165	1751	447	384	212	952	1027	245	1419	1020	883	732	73	340	830	1183	374	301	105	876	94	169	774	1103	637
OTU5		71	27	91	1	58		1	84	23	8	24	2	89	12	24	16	76	30	88	7	22	11	2	34	250	66	7	21	1	52	23	11	111	24	4	4	27	38	11	21	16		37	5	29	14	19	6
OTU16	56	53	22	157	17	41	2		300	35	16	34	2	60	23	44	12	31	162	25	15	3	11	5	149	93	8	11	22	25	71	49	87	131	87	26	5	14	50	35	55	32	30	64	10	4	4	125	83
OTU15	707	217	47	178	811	137			255	183	9	519	31	128	128	145	2302	85	350	92	142	221	2029	127	326	55	172	126	77	477	51	17	294	379	1299	227	4	26	405	41	63	50	37	147	171	46	64	17	45
OTU9	75	29	344	213	242	628	13	85	153	166	68	823	250	245	52	122	499	1287	262	660	54	170	192	91	61	398	363	66	76	90	100	326	451	132	826	336	114	660	60	171	262	288	328	104	220	116	44	142	54
OTU11	367	106	529	8	3	153	14	63	348	334	244	204	242	86	451	494	257	331	208	358	709	491	429	44	339	107	339	353	312	383	95	522	136	351	131	282	84	250	437	305	341	268	284	382	139	454	411	478	340
OTU10	44	39	43	54	158	96	761	41	35	168	159	79	123	509	82	59	31	34	110	104	84	122	55	47	36	152	61	95	213	48	225	518	73	61	363	57	80	567	53	8	164	214	67	64	83	46	4	37	17
OTU21	61	17	26	77	293	364	2529	21	55	67	110	36	41	147	41	80	123	44	119	32	15	49	58	323	69	137	75	37	24	47	110	64	234	88	208	54	103	374	100	40	104	138	188	18	81	43		19	11
OTU26	63	444	110	240	16	758	5	13	421	148	137	148	21	165	118	411	89	130	117	332	62	468	29	16	355	197	453	112	138	128	481	602	431	425	723	44	5	92	307	103	244	42	43	101	35	595	103	91	205
OTU13	20	4	85	556	88	542	40	6	468	127	82	963	378	1084	70	17	203	472	2144	44	13	24	52	169	24	264	161	100	110	98	318	6	487	117	709	547	24	136	32	95	251	126	869	10	154	76	8	1	9
OTU18	87	22	65	45	98	225	22	1	59	111	91	54	8	54	93	133	123	33	167	14	70	113	134	237	30	62	61	42	34	48	93	155	51	252	235	320	71	12	48	14	177	254	27	45	1785	56	16	23	33
OTU14		11			2					3						3			4	1						5		1		1	3			5	1	1									3		6
OTU27	17	7	27	72	11	36	1881	2417	15	17	59	81	9	3	5	34	67	9	97	1	13	21	9	1091	7	18	12	6	36	11	28	22	13	20	6	12	2227	33	1	12	38	42	53	62	1339	14	4	2	4
OTU17	31	14	39	71	139	39	4		18	40	35	16	36	45	29	27	54	46	74	20	27	50	22	17	27	56	69	19	33	77	227	46	71	161	203	26		35	39	18	36	76	71	13	26	4	13	36	9
OTU20	42	87	77	111	447	41	2		96	66	21	39	25	45	92	112	89	36	70	88	48	71	211	49	89	66	68	32	34	39	87	47	145	108	137	68	3	27	26	39	65	23	72	72	22	18	36	159	63
OTU22	1	13									1		1						9																											1		2	3
OTU24	10	3	36	32	31	27	13	3	11	19	34	10	38	24	29	10	18	45	103	28	22	29	3	1	2	3	19	7	13	90	107	69	116	51	31	22	3	82	29	46	120	67	112	39	11		1	34	10
OTU23																																														1
OTU28	14		24	106	188	140	5		29	47	8	30	25	43	49	50	48	26	57	12	22	26	19	13	28	17	20	7	8	51	31	14	84	82	72	68	1	76	32		23	42	66	6	8		8	21	13
OTU39	2	28	6	45	34	47	36	1898	48	14	75	14	23	36	4	27	74	6	34	49	14	93	20	836	2	161	34	38	57	3	190	26	103	30	45	325	205	63	6	5	20	7	59	1	841	116	5		15
OTU29
OTU32	16	4	10		5	2	2		3	5	2	3	1	8		1			11		1	3	4	1				3	1	1	8	1	10	16	14	4		2						1				2
OTU30												2				12				1											5	1									5
OTU31	7	6	8	48		3	668	705	5	7	17	9	4	4	4		11	1	17		9	5	3	17		2	9	5	3	6	4		6	4	9		792	3	5		6	3	16	1	3
OTU35		960					10			1	1	2	1		14		2			143	29		2	1343			14	1	56		8	160	4		10	3	91	2	9	2	1	3		466	12			11	4
OTU33		2	4		34	1		1	16	9	3	27	9	794	17	8		482	1354	122		54		5	6	4	184	9	21	22	26	30	71	51	49			291	19	17	17	20	115	10	10		10	3	12
OTU34	36	13	26	92	110	35	25		44	38	4	3	8	58	19	39	45	10	83	6	6	28	28	40	4	8	19	11	6	12	37	14	50	30	50	15	6	19	6	19	9	10	37	17	34	5	8	4	10
OTU46		3	1	14		5	1			9	3	7	1	6	3	5	1		30	1		2	3	2	1	1		2		1	3	6	1		2	2					1	4			3			1
OTU38																	1																1											1
OTU36	39	88	19	4	2	4		6	27	34	17	3	430	25	44	20	19	7	47	6	12	18	10	892	18	52	41	44	101	13	39	71	496	10	44	31	203	10	23	8	35	85		6	507	37		6	3
OTU37	7	26	3	29	1	18	42	16	11	7	9	12	1805	25	3	19	16	7	21	162	69	5	1	9	1	11	10	88	225	8	8	69	22	5	42	24	11	9	11		7	5	7	16	340	25	4		1
OTU41																						1
OTU43	15								24				235																	5														1
OTU44	95		11	105	15	6	7		12	42	18	28	21	29	6	32	114	32	145	3	16	12	29	5	5	62	34	1	18	15	116	14	73	117	35	41	4	39	51	54	430	109	23	5	81		8	7	122
OTU51	4	2	37	15	58	30	1	65	321	10	421	7	46	20	2	14	71	7	178	32	10	358	18	4	4	29		8	15	6	8	4	55	4	20	170	1	109		9	8	5	13		109	6	1	1	1
OTU48							2		4						1					1														13	8						2			1
OTU60						1						2								1				1						1
OTU45					1
OTU47										1
OTU55	37	18	13	10	8	17			11	19	28	4	7	53	13	14	1	19	37	6	21	9	21	2	26	18	10	5	4	4	16	35	16	142	28	13	2				24	55	32	16	1	6	1	3
OTU49		3	1		7	4				1	2	5	1	3	1	8	5		7		1	2		1		10		1	1	2	12	5	8	16	35	2				1	2	4		2	2	4	1	2
OTU69		4								2					2				8														1									2					1
OTU62	1	29	27	106	17	130			67	32	1	25	28	56	42	57	33	63	4	21	34	101	9	6	11	71	24	14	33	10	96	28	96	34	513	12	3	26	22	53	11	42	49	49	1	31	12	1	15
OTU56																						15											9
OTU54									1								2													9									1						1
OTU52	7	9	5	1	13	11	618	825	10	3		33	15	15	2	12	16	1	4	1	5	6	5		5	4		1			3	3	17	5	25	5	482	3		12		4		4
OTU53		4	1	93	6	15		3	19		1		4	6	2		8	2	5	1		4			2	2	4			1	3		8		48	2		15	1	3	1		15			8	1
OTU78	9	3	21	20	6	42	3	1	34	44	15	15	3	40	9	31	36	5	51	7	17	20	14	7	4	17	6	16	11	8	4	15	23	22	81	18	8	12	1	7	14	25	21	14	47		4	3	7
OTU59							1																			1												1
OTU68																11																		4			1
OTU57	3	10	3	4	4	2	62	34	4	1	6	7	2	6	2		1	3	10	28	12			135		4	6	7	47	2	3	16	2	1	9	5		4	1	5	10	2		1	2				1
OTU72	6	86	4	8	2	5	23	84	1	23	1	5	29	7	18	11	12	2	14	9	19	22		23		11	16	69	24	9	4	113	9	4	42	8	6	11			4		5	1	110	42			3
OTU58				21	6		1		14			6					1		9						3	1			1		5		3		13			6		6				1				2
OTU82			8		117	126		1		1			12	34	30	14	8		215	138	1	19		1			3			4	14	25		20	33	56	1			12	20		27	20	3		2	44	24
OTU65			3									1		2	4	5	2	1	26			2	1			1			2			1				1				7	1						5
OTU76	6	12	7		5	47		1	13	12	12	4	2	21	7	16	13	5	19	8	16	11	2	1	9	12	50	24	5	2	11	43	15	29	20	24	1	14	5	2	3	32		36	5	8		9	1
OTU61	28	1		50	81	576	1	4	21	14	9	9	149	38	2	1	3	7	36	1	7	5	1	5	10	14	2	1		7	11	4	4	25		4		19	3	2	73	1	423		2			3
OTU64																																												1
OTU77		12	10		17	80			15	6	11	1	5	7	6	17	16		13	10	12	1	5	1	12	8	26	10	4	9	17	27	6	46	24	22	2	8		4	16	38		35	6	10	3	2	4
OTU66			1							2			11				2	2		1		6								1		1		4										3	2			1
OTU67																							2		2										7												8
OTU81																									1
OTU73			24	20		5		5					2	18	64	18	11			19	13	52					52	3				4	60		52	6								15			6	5
OTU71	74	1	24	22	159	26			48	18			5	3	27	13	6	15	37	4	5	26	20	26	14	10	3	3	9	35	35	3	46	25	41	18	1	17	14	28	23	10	39	4			10	34	20
OTU79	15																		16																								33
OTU84		5							3	5		4		3	6			2	18	2	2	139	1	9			1	3	3	4	9	5	1			36	2	8	9	1	28	40	37	2	7		6	2	18
OTU75						1				1								1	3
OTU74		139	3			12		202		3	6	2			23					23	1	7	4		1	27	3	13	51	2	13	3		17	21	15	18	16					47				2
OTU92	1	16		1		1	12		10	2		3		4	7	2	10		7	21	4	3	3	38				3		1		12		3	2	2		1			1	5			1	28	2	2	2
OTU83	7	1	12		26	39	5		3	22			10	11		9	8		30			12	2				10		1	62	88	35	22	35	91	1			11		8	53			2	13	2	2
OTU86												4	11																	3															1
OTU85	45	11	11	25	28	42	7		5	2	6	12				10		17	6	1	16	6		1	3	25	1	3	1		7			32	48			22	39	34	9	11	17	18			3	2	11
OTU119			3											2	1		1				1					3										2					2				1
OTU89		18						1				1			4		13	3		13		23		15	7	13		3	1		5	1							4		3	3		5		28
OTU103	1	3	1	6	3	5		8	11	2	12	2	1	6	6	6	6	6	22	5	2	8		8	1	12		4	12	2	15	9	12	11		19	30	46	1	6	29	8	44		30	4		1	4
OTU90
OTU95		1	1									2		3	2					2	2																								1
OTU94		3	2	25					3	5	3	2	6	27	3	15	1	5	10	6	3			2		7	2		4	7	20	3	11	27	22	23	1	2	4	3	6	19	20	5	3				3
OTU93				15	7					8							2		3				5		9		3	6	1	5		4	21	9							1	8	24						7
OTU91		5							6			1	1		1								1			2	4		1				6	11	88			4									5
OTU145				21			2							23				1					4			2			1	7	28		1			4					4				1		2		4
OTU115					1					3	3						4									2			1				2			1					1
OTU102													1
OTU98			47							3																						3							1					1
OTU140		1		2	3	5						1		5	3		4	1				1				1	5	2			2	3	3		12	1	1	3							13	5
OTU99			3	42		16			2	12			17	8	2	4	20		201	1	2	6	1			27				1	4	10	7		39	1	1		17	6	11	11	64					2
OTU100					75	22					6			28	22					21	2	15		3			7	6			4	12			31		1				15		135			12
OTU112		4	4						5					9	1					2	2						1	12		1	2				34	8					33				11
OTU101					1			395		3		1		2	2	3		1			12			2			1		4			2				2	125	14			8	1		1
OTU104	9	5	8	24	45	28	1		6	3				9	3	6	2	5	1	5	4	2	6	1	1	13	1	17	1	4	2	4		84	41	3	6	5			16	4		3	1	4	3
OTU126		8			16			26				6	3	8				10		13		16		9		1	9	5	1		8				23		25			1	108			5	2
OTU121	3	4	4	12	27	9			2	2	4	2		2	1		1	1	5	1	2	6	11		4		2			3	6	6	1	11	48	1				2	5	3	4	1	2		1	3
OTU108			5	2	27				8	3	4		1	21		4	3				1	6					3	1		6		2	6		6				7	5				2				1
OTU110
OTU123		3	4	4		10	4		5	6	7			21	1	10	11		31	6	4	3	2	12	2	9	10	1	3	2	12	19	1	23	24	47			2	14		45		1	1	4	3		3
OTU138					2	33	124		12		4			13	1	7					2		4					2		7	4			6		6	1	4							1		2	2
OTU120
OTU130				18		10			3	4		5	13	23		5		2			3										2	1			101	1		7			8	5			12	12		1
OTU113	31	9	5					2	1	3	6	1	3	11		3	7				1	4	1			1	11	6	1	1	1	21	7	6	7	4		4			2	2		1	2	11		16	7
OTU117			4		12			1	3	8	2	1		4		2	8		9	1	3		3	3			2	1		1	3	2	23	40	13	7		3			1	15		2	2				2
OTU114	10		2				1				1			6			2	1	15	1		4	4	1				3			11	1		9		1	1					8
OTU118		22		16		2		2	12	6			1		5	7	10	4	6	3	1	6				8		7		2	3	12			20	3			14			7		8				3	8
OTU129			7		22	21				2			9	31				3				9		1	4	3	5				8	9					1			12				3				1
OTU116			1										2		1	1	4		17							6			2			3			3	1				4	6	3		1
OTU128	8	2		2	2	1	52	1	7	1	4	2		7	1		1		11				1	4			3	1		1	1		3	1	14	1	3	1			1	2			73	1			2
OTU125			1		12	18			5	3		1	1	24	3		3			1	2		4			3		1	2	2			31		43	3	2	8				17
OTU153		2			8				6				6			1				1		8					2	2	1	10	1	14	9		16					6	1	7		1		12
OTU152			7						5								8		1		5	1	6			5		2					1	13		8	2				2	21		2	1	2		4
OTU132			1										4						3		1		2				1				1		3	6					4								2		4
OTU131																					1						2					2						287
OTU133																								1
OTU136		1	1		13	7			5					6	5	6		2	1				5			4		2	3		1		24		6						2			7				3
OTU135		18													2			7								7		2					27			1								5	1
OTU141		2		3																1						2
OTU137	1	6		8		21			2					8	5		3	3	12		2	6	17	2		8					9	3	6	17			1		10	4	7	18		4				7
OTU169		3						1				2				1					2					4											1				2
OTU166		2																	4																			5										3
OTU161	3	1	11							3	2		2		5	4	2	5	2	2	7	11	6		9	4	4	3	2	11		4	2	8	2	4			11	5	6	3		10		2	12	19	5
OTU164			2
OTU146		3													1		10			5	4		7					1			1				15	2								12	2			22
OTU149	3		2			1			9		1	1							6			3	2				1			1			4
OTU186	18		11			8	1		4			2		2			5	1	14			2	5	1				1		1				9		5			18		11	10			2		4	5	8
OTU143																								1
OTU197								1							1					6			1									2									2	2
OTU151																														3
OTU148			2													3	2		3				1					1								9					13	4	12	2				2
OTU176						5										7							3		8						3													3
OTU155
OTU214																									5								10		12							1		1
OTU144			2											4				1	4												7					4					7
OTU185																4	1								2			1													3	3		3	1
OTU168																																	4
OTU160			1						11												1					3					1										3
OTU158		2		6						4		4					6														1		14									1		7					9
OTU154
OTU163		2				5			1	2				8					16	1		1					2	1			1	1	1	5	19	3					1	1		3	1				4
OTU157														8			1	10				4			4												15
OTU198																3										4
OTU165
OTU203						11				7	3		2			1	1					5				4							5		4				43		3			3				3
OTU184												1				3				2
OTU208		2																			2					4		2		3			12														2
OTU162
OTU170																7	52	7											2
OTU182					6					1	6			22	3			1	4		3					1		1		5	9		3		10	9	3		4		11	8			2
OTU188			5							1		1	4		3						1							1	1			21				4					21	3		1
OTU210																		1											1						25									2	3
OTU171
OTU178		2				2				2						7	4								3			2	1		4					7
OTU212				5										3													5													2
OTU204																	1																									1
OTU177										1		5				12														1	7		5	4								4
OTU181									3	3									6		1					1	1					1	2		12						4	3						1
OTU200		2				5			1						2	10		1		3	1	18			6	2	3					9	10			1		12				2		6				1
OTU205					12																	2				3		5					29	7							1							8
OTU175
OTU179		1															10																								7			5
OTU209		1	3		12						3				1																													1	1
OTU189		9									2								2			2		48		4			1		2					3	9	3							74
OTU191					1	2		1	31			72		1		1	1	8	4		1	2		2				1	1		1		3	5	11				1				6
OTU187
OTU190		1	1			6			12	7	1		2		1								2			11			1		7			10		5	1					4		4
OTU215									5
OTU192
OTU199				19			1		2	5					12		3	10				1	6		1			4		2	6	3			24	2			3		3	11		2				4
OTU213																			1						1
OTU207			1		21									6			1		12			2				5	10			1	1	1	3		21			4	3			1			2
OTU201																				25	1		1					1	9			42												11
OTU202
[truncated: 7 more columns]

## Sheet: table8
OTUID	DNA46	DNA164	DNA165	DNA166	DNA167	DNA168	DNA169	DNA170	DNA171	DNA172	DNA173	DNA174	DNA175	DNA176	DNA177	DNA179	DNA180	DNA182	DNA183	DNA184	DNA185	DNA186	DNA187	DNA188
OTU1	2999	2690	4496	7059	4952	4070	3145	3332	4322	3106	5347	3389	3569	3472	4740	6178	5076	3593	3771	1521	3181	7417	4999	4855
OTU3	61	68	50	70	154	69	99	123	17	97	20	99	35	85	34	12	25	57	101	281	132	32	82	109
OTU4	1965	1251	528	550	1115	1874	1067	1210	262	1160	185	1264	211	692	250	38	145	229	1351	116	959	246	2351	1571
OTU5	71	13	4	10	19	16	74	16	5	14	13	56	25	29	1	9	191	12	11	16	12	9	26	13
OTU16	104			9	1	5	69	140	1	5	1	43	2	5	11	10	14	27	2	21	15		10	6
OTU15	232	16	68	1040	3	668	364	702	22	820	38	221	16	171	356	41	32	1127	134	1848	118	78	204	134
OTU9	81	85	83	172	73	214	188	408	41	79	10	217	82	265	114	218	340	212	1819	352	601	81	133	42
OTU11	318	237	553	806	495	459	452	392	481	298	664	384	411	383	412	448	550	379	389	72	333	810	524	541
OTU10	162	178	716	138	1064	43	118	359	102	197	59	162	660	180	92	32	57	51	945	270	361	79	112	342
OTU21	42	175	39	59	78	21	42	100	15	45	24	53	66	101	67	36	46	40	176	112	197	18	77	25
OTU26	162	190	80	31	199	83	407	150	36	148	121	233	133	202	118	255	395	32	176	291	61	49	109	59
OTU13	98	201	23	15	2	55	290	94	8	1	9	35	98	27	62	81	82	104	1252	369	373	30	21	7
OTU18	266	40	36	25	75	45	133	346	23	18	26	191	125	87	188	5	16	131	225	544	201	63	374	26
OTU14		3				1		3			2		1	4						12	6
OTU27	2	15	2	2	4	3	21	18	3	206	8	9	240	442	3	3	8	32	13	65	49	10	3	5
OTU17	36	50	24	14	31	90	55	162	14	537	37	34	14	66	103	30	26	60	98	197	359	38	50	52
OTU20	134	70	67	92	58	185	44	102	22	274	19	183	14	60	52	20	23	20	202	110	137	24	197	158
OTU22					2		2										1			1
OTU24	64	114		6	7	9	36	167	3			5	6	4	9	5	16	72	38	265	77	27	104	5
OTU23																					2			1
OTU28	14	24	12	2	9	62	40	98	5	172	8	6	7	5	5	4	19	15	29	26	34	5	5	34
OTU39	6	198	72	18	15	11	12	46	11	121	59	109	320	245	15	263	133	33	490	106	78	63	212	54
OTU29		1		1			1
OTU32	2	1				7	2	3		1	1	4	1	8	3				1	6	14		3	1
OTU30		1											3							1
OTU31		1	4			1		11	1		2		51	208		2	10	1	1	9	9	4	2	1
OTU35	12	21	2903	2	137			11	18	23	99	5	42	167	9								4	340
OTU33		102		4	53		11	87			1	3	8	10		3	238	61	22	11		10		7
OTU34	33	19	6	19	5	26	15	24	2	51	1	20	6	3	10		4	4	36	12	62	9	11	16
OTU46	2	1	5		1	3	2			16		4		5	1	1	3	7	4	15	68			2
OTU38										1
OTU36	78	114	35	47	9	14	8	118	39	116	65	78	234	28	63	10	3	13	50	68	34	7	33	90
OTU37	6	25	96	4	489	2	7	4	41	33	84	5	182	106	69	76	8	24	8	2	16	5		40
OTU41												2						2			4
OTU43	1	9	2			20	29		1	28				11	46	20	42		2	731	38	7	11	26
OTU44	28	3	7	5	1	1	27	49	1	5		9		7	7	1	8	65	163	252	122	52	7	5
OTU51	1	143	5			3	60	4		31	1	7	13	14	11	33	82		49	2	11	12	3
OTU48																			2	3		1
OTU60																1	2
OTU45
OTU47							1							1
OTU55	65	12	18	4	12	16	13	51	4	19		90	3	22	30		5	28	47	116	6	9	72	13
OTU49	3	7		3	3	2	2	11		31			1	18		3	2	8	2	21	8	4	2	2
OTU69								1			17		2					9	3
OTU62	5	136	7	10	7	17	38	8	9	16	6	74	42	58	24	31	129	8	30	77	28	18	16	24
OTU56						4					1						2
OTU54						6	18	9						44	25		1			71	28	1
OTU52		2	2			2	4		1				1		2		11	24	4	50	2	3	3
OTU53		3	1	1	7	2	1			3	7	18	6	1	2	3		3	3	9	2	12	2
OTU78	4	12	11	24	9	16	32	32	3	27	1	16	4	15	13	5	5	13	25	90	27	5	31	15
OTU59			1
OTU68							4						3						1
OTU57		2	421		985	1	6		34	9	66	2	409	80	4	7	6			3	2	7		6
OTU72	2	48	410	1	442	5	1		107	83	71	22	24	136	29	55	3	6	12	21	2	1	7	156
OTU58	4			2		3		1		2									1	6			3	2
OTU82	2	289	3	13	22	37			45	9		10		5	65	14	155		28	13		9	9	6
OTU65	2	1		3		5	3	12		2	1	2		2	5		2		4	10				2
OTU76	31	8	22		29	14	1	91	9	41	15	34	22	8	69	5	5	7	21	45	31	1	45	24
OTU61	4	6				6		5							67		29	16	55		5			2
OTU64
OTU77	43	8	6	7	2	9	2	35	1		1	12	2	18		1	1	1	24	13	16	2	44	24
OTU66			11	1							2			9									3
OTU67																							1
OTU81
OTU73		267	14		71	217		1	28	6	8	58	10	86	73	17	9	15	237		15		19	147
OTU71	28	15	19	18	13	43	16	49	15	50	3	33	7	20	16	1	4	5	69	2	41	11	63	21
OTU79						3	4							47						221
OTU84	9		7	3	2	10	10	27		2	1	3	1	6			2	1	3	30			8	2
OTU75										2					3		1		2
OTU74	22	292	59	4	49	1	4	6	2	65	60	51	7	11	86		8	18	11	20			8
OTU92	2	78	46	3	11	1	2	22	8	27	19	9	3	121	4	81	2	3	2	28		1	3	3
OTU83	8	14			1	2		2	1				1	2					1	1		1	3
OTU86							21			6				13	4	6	4			180	28
OTU85	8	5	6		4	10	23	12		50	8	8	7	9	32	6	18	28	12	51	64	10	2	8
OTU119				2	2	1								2		2		2		7		3
OTU89		62	20	53	18	3	9		7	106	22	121	14	121		59	6	1		9			82	67
OTU103	1	115	9		6	5	6	3	2	1	2	24	32	4	2	9	15	1	60	14	42	3	11
OTU90
OTU95
OTU94	49	7	2	3	4	1	3	45	1	7	1	6	2	10	64		2	10	40	5	2	1	5	3
OTU93	12			3	2		1	4	2	5		7	1	5					1	3	9		9	3
OTU91						1					2	3	3	4		1	1	39	3	127			17	2
OTU145	1	3	1	2	1			2		6	1		1	1	1		1	10	1	16	15	3	1
OTU115													1								1
OTU102
OTU98						9					19								1
OTU140	1	4			1	1	2			1	1	4	2	1		3			2	6		10	1
OTU99							4	29	1				1		8			2	1	82	8
OTU100	1	217		1	8	1		19					23	8	20		11		3		10	2
OTU112	12		4	1				20		2			4	1				10				5		276
OTU101	5	9	14		3			2				5	35	1		7	2		11	17				1
OTU104		1		2	1		3	8		6	3	2	1		19			2	6	10	33
OTU126		5	7		4					3	1	29	5	35			1		6			1	3
OTU121	5	4	3		1	8		9		18	1	7	1	3	8	3			2	5		2	4	1
OTU108	5	4	1			2	1			2		2			1				1				1
OTU110																				1
OTU123	5	5	2	3	1	10		17	2	4	3		9	15					5	2	15		4	5
OTU138		1	1				1			1		2	2	1	3			14
OTU120																		3	1
OTU130	3						1		1	5		1					3	2	17	8				3
OTU113	7	1	9	1	1	6	2	26	3	2	8	4	18	15	19	3			29	7	34	5	26	15
OTU117	12	3	6	2	1		1	11		32		24						2	2	8		1		3
OTU114		1					1	1		7		1			1		1	4		7	2	1
OTU118	3	28	1		2	16	8	5	19	5	38	9	1	27	14	15	5	3	1	4	11	3	8	7
OTU129		145	17		8	9		6	20				2	3					56					3
OTU116	5	4			2										1								1
OTU128										4			2	1	3					1	1	1	2
OTU125	3					2	2	14		8		3		1				4	1	18			2	3
OTU153	14	26	10	1				56		11	2		3	3				11					5	2
OTU152	3	1	4		5	1		38	5	5	12	3	16	5	23			4	8				2
OTU132	5							1				4	1						4	4	1	2		2
OTU131		7			1
OTU133																					3	3
OTU136				2	2	2		2		9		9	3	1			1		1				3
OTU135	2	12			1									2			3				3			1
OTU141		1				1	1					1			4			2	4	4	7	3
OTU137		14	4		1	2	4	4		9	1		19	6	7			7	6	3		2	5	7
OTU169	2	3								5			3				2
OTU166		10		6	1					5		8	1	6				4					2	7
OTU161	9	5	2	3	8	17	4	4	3	2	1	4	2	5	3	1	1	1	6		2		26	10
OTU164																						1
OTU146	25		4	4				68		7					21		1			21			3	62
OTU149								4	2										2				1
OTU186	1	1	4			3	3	20		1				3	4			9		16
OTU143
OTU197	1							2					1			5
OTU151							2							6						18
OTU148	2			1	1			1	2			5	1										6
OTU176											3					5			1
OTU155						1								8						16
OTU214					2					2										4
OTU144
OTU185	1			11	1							2	1											5
OTU168														1					2
OTU160		1											1		2				13				1
OTU158								8
OTU154
OTU163	1	1	2						1	1		2	1	3	1		1					3	1	1
OTU157			2		1							1			13							13	5	1
OTU198
OTU165
OTU203								14					1							3
OTU184																			1
OTU208				3			13	1			8		2	1					10					1
OTU162
OTU170									1		2					4	3	2						2
OTU182	2	2	1					2	2	1		14		6					16				1	3
OTU188				1	2	23	1	4	1	4	1		3	2	10	9			4				10	6
OTU210						3				3	1								1					1
OTU171
OTU178	9							1				10			7							8
OTU212										1
OTU204		1										2	3				1	2	18
OTU177	1	1	1			2					1								3					3
OTU181	2	1		4			1	6		4	2	4		1	2			9	2	6			1	1
OTU200	1	5							1	1					5	2	25		20		9		5
OTU205		8	5			5	24		10		2			10	48		2			4		1	2
OTU175
OTU179								3						5									2
OTU209																							3
OTU189							2				3			2		1						2		1
OTU191							1	1								1	4							1
OTU187
OTU190		1	7	1				12		13	2	3	1				18		6	13		1	2	2
OTU215
OTU192
OTU199		5				2						1	6	1	10				3
OTU213																		1
OTU207	2			1			1	1				2				3					3
OTU201	3		30		2					1
OTU202	1		1																			1		1

## Sheet: table9
OTUID	DNA39	DNA61	DNA62	DNA63	DNA64	DNA65	DNA66	DNA67	DNA68	DNA69	DNA70	DNA72	DNA74	DNA75	DNA76	DNA77	DNA78	DNA79	DNA80	DNA81	DNA82	DNA84	DNA85	DNA86	DNA87	DNA88	DNA89	DNA90	DNA91	DNA92	DNA93	DNA94	DNA95	DNA96	DNA97	DNA98	DNA99	DNA100	DNA101	DNA102	DNA103	DNA118	DNA135	DNA139	DNA140	DNA142	DNA150	DNA151	DNA153
OTU1		1	1	24		1	1			16	4		363	1	355	18	1193	53	58	642	2	1	4	45	1		1830	7	1	52	1760	18	301	190		235	29	106	19	268	1176					1	1	1
OTU3	583	403	924	260	254	393	586	131	1745	184	568	1331	316	305	1541	176	1846	318	68	1701	2117	934	476	1049	922	938	3005	369	1265	533	2121	561	179	627	250	1382	1238	389	167	2358	624	456	127	249	903	2350	440	2558	656
OTU4	113	33	449	67	36	68	57		62	28	131	152	115	3	69	142	737	66	31	49	391	123	200	195	379	76	244	112	22	208	48	235	14	26	27	99	31	137	330	548	46	696		31	22		7	1584
OTU5	41	341	271	559	344	692	26	702	331	498	1120	153	1186	1	325	1929	186	1649	612	451	98	268	429	885	584	1915	277	339	509	272	229	1839	1341	160	738	306	291	322	261	570	742	36	304	27	98	192	1115	181	476
OTU16	36	83	260	321	216	478	6	412	220	127	766	205	112	1	680	1681	1398	204	825	732	211	183	1132	339	336	1233	161	143	2846	1106	263	375	391	62	127	240	1378	1117	85	598	935	166	9	5	89	787	351	697	182
OTU15	796		12			1	15	15	3	9	3	32	7		7	38	21		12	4	299	15	18	17	36	46	6	13	2	38	14	29	22	124	31	1	10		65	36	17	10	15	138	11	1	34	54	20
OTU9	7	64	154	28	169		59	10	520	48	80	5	231	4	32		46	771	334	118	20	50	51	396	406	503	216	86	109	22	222	143	280	58	426	77	279	30	55	131	159	15	37		4	137	123	21	149
OTU11			1										39		14		102		9	45			1	1			95	1	1		189		13	1		12	8	32		16	164								1
OTU10	215		238	47	23	131	39	6	17	46	15	42			36	104	5		1	56	188	28	142	226	1	13	85	140		36	61	133	14	375	23	11	89	19		59	182	15	31	292	122	22	40	1007	41
OTU21	823	122	54	3	33	130	125	6	37	195	88	45	24	410	56	232	17	121	261	973	82	40	520	186	140	14	10	131	24	159	19	37	45	322	70	18	16	114	278	42	22	22	33	310	28	5	13	212	72
OTU26	1	100	27	31	119	132		45	88	59	172	43	86	1	487	256	16	565	248	75	44	127	403	640	231	69	277	26	12	174	178	895	281	135	291	18	29	84	81	63	401	4			3	11	54	25	19
OTU13	18	28	16	26	135	35	361	40	209	412	162	1	255	1	12	18	1	1	287	2	18	7	5	57	160	6	53	60	1	14	8	872	223	232	11	386	111	27	609	13	29	11	459		39	1	1	3	4
OTU18	510	118	92	12	14	411	225	2	12	51	10	63		1	70	15	27	38	5	5	185	7	195	20	34	5	26	248	26	20	10	33		166	172	19	33	1	208	18		7	80	179	490	30	38	73	75
OTU14	18	1		15	28				14	13		12	23		59	2	14	124		289	21	44	6		127	16	46	14		58	36		16	1	1	7		27	50	7	42	74	5	10	14	21	52	166	344
OTU27	11	219	41	24	127	298	353	130	17	54	90	18	58	1623	44	69	39	48	57	14	41	54	118	159	40	49	26	295	15	74	85	142	76	633	121	37	46	190	144	3	64	557	7	8	25	6	18	1	4
OTU17	28	19	16	27	46		17	48	200	16	21	190	26		475	66	180	18	22	423	59	147	107	74		56	1129	283	125	74	479	29	692	148	19	151	153	98	51	336	157	162	10	181	39	59	19	412	28
OTU20	67	35	41	35	1		13	9	69	6	6	102	9	2	117	9	371	44	16	474	60	41	101	198	101	40	373	32	100	29	185	57	41	103	52	180	220	68	57	337	15	16	8	53	19	130	16	144	67
OTU22	4	1						8	19		8	12			27		374	132		487	5					128	25	79	2783		1735		296	15		915	125		24	327	245	551				13	353	117	97
OTU24		135	152	29	42	102	4	101	20	173	58		3	3	273	71	95	35	69	21	25	87	196	88	23	221		235	4	105	96	104	84	20	10		11	238	7	11	6	28	8	70	9	34	41	63	93
OTU23			21										14		26			240	10	31							18			20	2		66		20	1								6	4	17	1959	19	221
OTU28	111	41	39	3			46	4	47	18	8	92	12	1	172		37		5	16	31	114	20	86		167	99	140	33	16	95	155	47	34		19	44		10	17	1	67	3	153	167	100	52	283	45
OTU39		27	170	4	194		1		291	108	24	33	12		2	63	3	5	2	3		20	84	2	18	3		27		7		39	1	46			43	44	21	3		3	44	9	1
OTU29	69																					1				29			2								18			1	1			1310	386		93	16	5
OTU32	51		8		28				22		44	1	6		120		164	3	1	66	32	10				22	41		54	25	168	17	1			31	40	16		152	11	15	6	123	82	195	25	322	96
OTU30	992				142	35	22	43	3		28	92	4	3	5	17	6	480	436	126	309	8	170	114	144	191		18	6	3	12	172	401	10	151	1	57	16	24		129		3	85	3	19	89		94
OTU31		112	110	26	17	27	108	70	5	11	2	28	24	3096	4	36	52		12	14	34	22	26	99		18	2	128	11	16	30		28	143	21	8	29	77	59						16	2	2	3
OTU35									1							10	3											18	1				10					22
OTU33		182					23				21		20	1		34		78	125					192	24		1					743	27	145						3							9	4
OTU34	16		34	15	12	81	21		64	8	21	10		2	51	13	63	9		212	55	39	22	14		13	117	7	26	23	8	42		7	1	104	95			175		21		17	32	13	18	103	27
OTU46	17	1	27			37		12	6	44	5	115	7		27	7	225	6	6	43	14	37		15	55	31	18	941	98	12	93		125	9		91	308	25	11	80	13	27	21	92	146	141	334	236	13
OTU38		103	46	31	715	80	1168	87	7	14	10	16			11	97	2	8	258	1	25	60	45	12	419	10				223	1				16			157				1	14	100	1	1	45	9	4
OTU36								18	47		5	7			4								59	15				37	2	10		9		3	4				20	2	5			16		6	4	2
OTU37			4	2											14		5			6			20	4							5			5	10		3			1	5	1	5		9				3
OTU41		142	342	171	108	143	100	140	6	130	104	36	143		49	35	17	39	60	31	216	200	170	224	402	27	3	326	18	136	13	189	103	189	112	89	123	165	392	47	164			3			18
OTU43															94				102								35			15				145		5	25	46			191			87	29		8		21
OTU44		272		32						205				1				7	36				54	19								97	7	7						3			3	26			20	11
OTU51		14		2	118			27	70		2		28			12		2	103	45	67	17	3	15	10	5			11		6	4	4		38		1	5	179			5	92		62		21
OTU48																									1
OTU60			26	30					22	3	12				8	12	15			15		200		3	43			190	3		13	33	46	21		14	3	27		2	18	7	9		89	68	937	21	50
OTU45	2											13	3		5		7	10		24							18	9	8		285	19	1				34			147	11	10			36	1069	69	81	24
OTU47	1										154				7	102	3			39							26	787	268		51					19	3			91					12	591		279	8
OTU55							13	7	2	22	8		8	1	8	38	25	13	43	16	15	28	22	38	373	14	16	677	18	29	18		11	15	10	13	7	38	14	14	34	6	3	87	9	3	14	8	3
OTU49	12	11					7		7	6	2	9	3		34	5	44			38	23	15	46	2			22	91	40	25	21	22	85	17	17	10	13	12		10	62	28	16	33	17	15	24	176	34
OTU69			31						8	4			61		5	21	5	4		10	9			36			3			15				6	319	13					4		19	37	5	1	79	7	7
OTU62																									2					7		7							12							1
OTU56	7	41			116			1214	4	15		34							139			21		66							50	31	8		328			10			22				3		67		9
OTU54																																		185	25	3			25								8		10
OTU52		59					30	29	5	27	42				6	14	11	1			6	4	106	2		9			4		10			22	13	5		26					4		3
OTU53	3	9		57	104			40	2	2	12		2			10	2	10	3	29	12		1	17			18	1	1			21	2	36	3	3			2	4	5	1	33		3		1		5
OTU78	5							18	1	9	18				3	52	8	19	12	12	29	4	86	39			10	119			9	21		157	13	3	10	33	5	9		2	6	21	20	1	19	1	6
OTU59	149				11		1	1			1					30		12	162		164				280			8							118			103		5				24				1
OTU68				82						4		1										363									32			18								3	118				9		13
OTU57					1										3	3	2	60					5	1												8	49										3
OTU72															3																													3
OTU58			25	9	1			6	2	7		7	7	1	27	17	3			6	14	13	2			6	23	29	20			18				23		12	7	7		10	6	23	53	19	13	30	27
OTU82																										40									70					24
OTU65	1		18		66			5	9			31			42	12	87		11	15				19		41	8		39	9	55				31	44	235			33	30	5		18	6	91		39	12
OTU76	11				14			11			34	7	1		16	1	10	3	5	8	5	13	34	43		35	8	150	4	77	7	10	34	37	62	8	21	12	98	12				1	5	2		8
OTU61						105				5						3		12		4								97				30				18			11		7
OTU64																									1
OTU77				20				24			22		10			23	11	14	22	7	4	12		51	89		9	202	36	52	5	24	18	17	5	8		42	93	10	53	3				3		7	5
OTU66										1												11	19						3					4							7				2
OTU67	3																																									8	3	73	3	1	8	212	44
OTU81	5																			646	1		40																	1		22			2			9
OTU73
OTU71											4		11				8
OTU79										28										9														99
OTU84	23	20				48			1		40		2	5	3	20	6	28	15	6	3	11		1	34	3	5	205	7	31	13		14	48	2	3	6		25	5	11				1			27	8
OTU75	15											64	8		2		5	6		9		81					52		14		54			16		8	1			11		7	1	138	2	3	7	61	11
OTU74	4										1																															7			2	1		7
OTU92									5		2			1		2	3	2		3	4	1	5	7			8	12			7		10	2		11	4	1		35		23			3	19	3	34	1
OTU83	7		16	9				58		10					1	32	17		2	2		8		33		39			26						5		1	31		7				9	21	1	2
OTU86															19				9								6							64	19	1					23				7
OTU85							7					4		2					12			2	47			5		14											43			3						7
OTU119	4								1									3		3	3					10	4			5	5		6	2		2	6		15	26	14	2	2			4	8	76	6
OTU89	11																			1							17									2
OTU103		25	3	4		1	11		1		3		1		1	5	1	12					9	7	7	5		44		2		11	6			4	2		5		18			1	1			3
OTU90																													1															9	12			2
OTU95									12								4		678		120		31														3			4					2			5
OTU94	12							25	1		10			1	4	4	16	10		5	11				57		4	96	2			12	3	7	2	1	7					3			2	1	5	2	2
OTU93		30	49					12			31				7	7	4	12		3				15			3	110	2		2	27		8		4	5		39		20	2	7		3		7	13
OTU91	2		47	148									17	2	2			28		6		83					56			38	27		32		48					2		1						2
OTU145	50						8	18	5						7																											3	5	11	11	1	16	10	1
OTU115								2									4			2			74				2	6						7		1			2	1	6	47		2	6	9		25
OTU102	71				10						14								56		15									3		14		353							43			7
OTU98	10																										3				1			6						21		1	2	3				1
OTU140	1			10	7	17	1		1	3	4		3						4	3	1					1	4		1	2	2	19	3	12		9		8			31	1	11						1
OTU99										41									14
OTU100
OTU112					6						9						5																		38		4	1		12					3				2
OTU101							3				1				1
OTU104			66							2	4							9						17				17	5	87							4									1
OTU126										3			169								1						1
OTU121	1						23	12			1			1				6		6			16	7			8	31										12		3			2	2	2	3	3
OTU108		19									5			2		12		3		1	7																	12		1		68					4		4
OTU110																																																2
OTU123					1		5												13																			2	6
OTU138																											2															2			3	3		1
OTU120											3			1	11	7	14			5			13				8				9		4							3		3					5	68	5
OTU130							1														40	11			82						1																	16
OTU113													2					9		2								4	1										15
OTU117										9													18					38				29					5											1	1
OTU114				4		11		3	3		24		1				1			2	17	8	29	6			1	22	4	6	2	13		7			5			1			5	14	4			4	2
OTU118																				4										11	4																		1
OTU129																																																5
OTU116										6	3				4		2	1		3	6			87				129	6		1				11			32		12			3				1	3	11
OTU128					7											1																										1	2	3	1	1	2		1
OTU125											9											7		23		9		27			2	6															2
OTU153																																					4		18
OTU152	38																				17	1		17					1							2	15	4		2	6
OTU132	26									1			4										20						7						4								3	25	2	1	3	10	11
OTU131	11								3																																		2	12
OTU133																													13																			12	5
OTU136																	20			3	4						9				1				9		2			2		2				3			9
OTU135													4			17		22		6						50					6		10		8										3	1			4
OTU141		11	6	4				4	1		3	7	1			18	2			5		5	9					15				8		18				15				2			10		3	1	2
OTU137															12
OTU169	3																				1		11								6			6						7	16		4	5	3	1		8
OTU166	30																									11	7													2			9
OTU161
OTU164		20																																										19				3
OTU146
OTU149			31				2	7	1	13	6		24		7		3		20							15	13			15			1		20	4			16	2	11
OTU186	4																			6								17
OTU143				18											5						24									1											5							123	8
OTU197	13																				14		31																					40		2		4
OTU151															1																				6												2
OTU148										4	11		3			3		7	4	3	8			13				23	10							7	7						4				9		2
OTU176
OTU155																																		30
OTU214	9												2				2		2		7						7	35			3	4					11								16	1	17	6
OTU144										236
OTU185																	2		7							9		14						12								1					1	4	10
OTU168																				6											9									3		11
OTU160																																											4	10	4
OTU158	55		22														2			3						18		9						19		1							3	10
OTU154
OTU163								9			7		21			13					15							22					6	8		1	2								2
OTU157				12									12														4																25
OTU198											10											15		15				9			9				4								15			1	2
OTU165																																																17	26
OTU203	7					30																																				3						11
OTU184				3											2							5																					5		9		1
OTU208											21						7														1			11	9				21		3					1			2
OTU162
OTU170																													2															89
OTU182								11																					1										12		13
OTU188											8				2	12								25
OTU210				5	7															3									3								8
OTU171
OTU178		18													1	6			8	2						5		13	3		3		8		7				14
OTU212				2				21					2			2			2		24		41	12		11	5	7				20	9						13	8
OTU204	13								1											8	11						2																4		2
OTU177									1				1		4		1				9	3								27				2			10			3								9
OTU181								5					3				2		17					25					3							3		21	13		2					2
OTU200																14
OTU205																					2
OTU175
OTU179																							31
OTU209			1																																							25			2	2			1
OTU189										1														7
OTU191													6					5							2
OTU187
OTU190																																			8
OTU215																						24		12							15														4		5
OTU192
OTU199
OTU213						1			3		1	1			1		6				3	2				3	1				1				1	1	5			4		1			3		1	5	1
OTU207						29													5	1											1				6					1
OTU201																		3													3	3
OTU202									1							5											7		4																		2	1
[truncated: 50 more columns]

[truncated: 4 more sheets: table10, figure1&table11, table 12, figure 2]
